# Supplementary material for: T cell receptor repertoire as a novel indicator for identification and immune surveillance of patients with severe obstructive sleep apnea
Source: PeerJ. 2023 Apr 7;11:e15009. doi: 10.7717/peerj.15009 (PMC10084822; doi:10.7717/peerj.15009)
Supplement: Supplemental Information 14 [file peerj-11-15009-s014.xlsx]

## Sheet: All Participants
PSG Device No.	ID	Name	Gender	Year	AHI	Group	OSA-TCI	Maxclone%	Shannon（H）	Simpson（D）	GINI Index	ESS	BMI	Neck circumference	Waist Circumference	Hip circumference	Waist Hip Rate	SBP	DBP	Total Clones	Available Sequences	D50	WBC	Neu#	Lymph#	LLR	NLR	PLR	Mono#	Eso#	Baso#	HGB	RBC	PLT	CD3+T	CD4+T	CD8+T	CD4/CD8	IgG	IgA	IgM	snoring	feel suffocated	HLM	nocutria	Night sweat	Sleepiness	Headache	Thirsty
1	PSG202105011	****	M	30	3.9	1	1165	6.23	8.53	0.992531	0.551046	1	21.1463	37	82	96	0.854167	109	89	78083	268307	0.148137	5.2	2.2	2.3	2.26087	0.956522	73.4783	0.27	0.37	0.06	151	5.45	169	1624	1109	401	2.76559	9.77	1180	2170	1	0	0	1	0	0	0	1
6	PSG20210601	****	M	29	62.9	3	1225	3.29	8.74	0.998391	0.618789	2	24.1572	38	88	101	0.871287	135	82	37658	169046	0.139074	4.89	2.76	1.38	3.54348	2	216.667	0.39	0.33	0.03	153	5.37	299	878	455	323	1.40867	12.5	2860	691	1	0	0	0	0	1	0	1
4	PSG20210603	****	M	31	0	1	1318	2.73	8.08	0.996491	0.61406	2	24.968	35	91	104	0.875	117	72	44181	133649	0.055701	4.22	2.13	1.71	2.46784	1.24561	101.17	0.38	0.06	0.02	149	4.88	173	1192	441	658	0.670213	12.1	3120	837	0	0	1	0	0	1	0	0
10	PSG202106025	****	M	44	4.1	1	796	3.91	7.89	0.99375	0.5865	4	27.8852	41	98	102	0.960784	127	87	59351	163795	0.07898	6.97	4.01	2.27	3.07048	1.76652	44.4934	0.45	0.19	0.05	141	4.56	101	1628	696	815	0.853988	16.1	2380	1460	1	1	0	0	1	1	0	0
8	PSG202106026	****	F	40	2.3	1	678	12.91	8.17	0.980969	0.545182	7	22.719	30	70	89	0.786517	93	68	77264	233987	0.141317	5.08	3.44	1.14	4.45614	3.01754	214.035	0.36	0.12	0.02	134	4.66	244	876	523	258	2.02713	9.84	1880	784	0	0	0	1	0	1	1	1
8	PSG202107014	****	M	25	3.9	1	926	0.41	9.48	0.999844	0.524065	4	29.0437	47	110	104	1.05769	117	90	45965	136318	0.23371	7.38	3.92	2.7	2.73333	1.45185	92.963	0.53	0.15	0.08	149	5.17	251	1440	651	551	1.18149	12.8	1660	1030	1	1	1	0	1	1	0	1
6	PSG202107025	****	F	29	1.5	1	726	1.69	8.79	0.999367	0.652513	5	34.9413	30	68	89	0.764045	100	65	27542	126712	0.138184	8.27	5.28	2.26	3.65929	2.33628	111.947	0.61	0.08	0.04	147	5.08	253	1526	629	629	1	11.4	2210	1280	0	0	0	1	0	0	0	1
6	PSG202107028	****	M	27	97.8	3	1403	3.07	8.75	0.997266	0.564393	16	28.7347	41	98	111	0.882883	140	90	47257	160593	0.16987	6.15	3.47	2.08	2.95673	1.66827	150.481	0.48	0.09	0.03	169	6.06	313	1664	591	909	0.650165	15.4	1770	1160	1	0	0	1	0	1	1	1
4	PSG20210808	****	F	61	53.9	3	1353	2.42	8.79	0.998052	0.578045	3	23.4952	35	91	96	0.947917	145	84	46542	169521	0.159764	5.25	3.27	1.52	3.45395	2.15132	152.632	0.3	0.15	0.04	135	4.5	232	974	531	302	1.75828	11.3	1750	1400	1	1	0	1	0	0	0	1
11	PSG202108010	****	F	58	39.7	3	1155	6.11	8.59	0.993919	0.583668	3	30.2545	33.5	101	108	0.935185	110	70	43484	149808	0.152694	5.05	2.63	1.85	2.72973	1.42162	59.4595	0.4	0.13	0.04	125	4.26	110	1123	718	356	2.01685	11.3	3540	970	1	0	0	0	0	1	0	1
11	PSG202108015	****	F	39	3.6	1	1042	1.09	8.65	0.999154	0.652271	6	24.6548	32	76	86	0.883721	89	49	30520	146793	0.120995	7.77	4.94	2.14	3.63084	2.30841	111.682	0.51	0.15	0.03	130	4.39	239	1675	1031	464	2.22198	13	2510	1070	1	0	0	0	0	0	0	0
10	PSG202108017	****	M	22	3.6	1	816	4.89	8.8	0.996836	0.597161	6	20.7157	37	72	94	0.765957	112	84	38817	150630	0.160738	4.44	2.12	1.88	2.3617	1.12766	135.106	0.34	0.07	0.03	158	5.08	254	973	386	442	0.873303	9.92	2190	836	1	1	0	0	0	1	0	1
1	PSG202108017	****	M	33	95.6	3	1109	6.31	7.59	0.991901	0.74583	3	29.0606	43	104	101	1.0297	131	87	20270	174031	0.06643	5.34	3.43	1.36	3.92647	2.52206	179.412	0.38	0.15	0.02	166	5.16	244	776	378	290	1.30345	13.1	2420	814	1	0	0	0	0	0	0	1
4	PSG202108027	****	M	45	55.7	3	1482	8.04	8.18	0.991826	0.63132	19	32.6531	43	113	109	1.0367	127	83	36712	157827	0.10792	5.45	3.05	1.82	2.99451	1.67582	91.2088	0.45	0.08	0.05	160	5.03	166	1149	716	377	1.8992	9.54	2270	746	1	1	1	0	0	1	1	1
1	PSG202108028	****	M	26	5.2	2	802	4.52	9.23	0.997399	0.457838	0	23.9162	35	86	95	0.905263	122	73	104979	288641	0.275012	5.36	3.85	1.02	5.2549	3.77451	240.196	0.42	0.04	0.03	149	4.86	245	481	246	166	1.48193	9.41	1570	552	1	0	0	0	1	0	0	0
11	PSG202108031	****	M	52	55.2	3	1009	8.81	6.55	0.977662	0.708529	15	26.1224	39	89	103	0.864078	133	82	31084	170818	0.00355	5.36	2.97	1.99	2.69347	1.49246	76.3819	0.38	0	0.02	162	5.14	152	1413	450	883	0.509626	12.8	2870	973	1	0	0	1	0	1	0	0
10	PSG20210905	****	M	61	38.7	3	813	1.51	8.93	0.999229	0.590651	4	27.3438	39	94	105	0.895238	126	88	50296	232657	0.157295	6.2	3.26	2.2	2.81818	1.48182	124.545	0.56	0.15	0.03	149	5.06	274	1115	576	477	1.20755	14.1	2960	842	1	0	0	1	1	1	0	0
11	PSG20210906	****	M	53	35.3	3	2218	13.05	5.76	0.967984	0.773529	13	29.3848	40	96	100	0.96	140	85	16518	110832	0.001871	4.6	1.18	2.31	1.99134	0.510823	39.8268	0.32	0.12	0.04	164	5.38	92	1852	492	1145	0.429694	9.46	1800	2070	1	0	0	0	0	0	0	0
6	PSG20210907	****	F	38	1.8	1	1555	8.46	7.15	0.986017	0.668092	1	21.048	32	69	88	0.784091	106	70	45436	183060	0.013246	6.06	3.79	1.81	3.34807	2.09392	201.105	0.34	0.07	0.04	146	4.79	364	1130	628	427	1.47073	11.4	2080	3930	1	0	1	0	1	0	0	0
8	PSG20210908	****	M	63	4.3	1	475	16.89	7.64	0.969832	0.59201	10	22.2063	39	90	94	0.957447	126	90	55033	155693	0.073109	6.96	3.77	2.42	2.87603	1.55785	87.1901	0.54	0.16	0.06	156	5.08	211	1802	1237	497	2.48893	10.6	1290	339	1	1	0	1	1	1	0	1
4	PSG20210908	****	M	27	82.1	3	2191	3.05	8.85	0.998233	0.593412	9	32.4219	41	104	102	1.01961	114	64	26135	73765	0.164476	10.27	6.92	2.37	4.33333	2.91983	89.8734	0.27	0.18	0.09	159	5.36	213	1585	801	569	1.40773	12.3	2010	1380	1	1	1	1	1	1	1	1
9	PSG20210908	****	M	44	58.8	3	1330	2.49	8.57	0.998435	0.647162	9	27.3438	41	100	98	1.02041	122	89	30272	142289	0.123518	4.87	3.18	1.1	4.42727	2.89091	110.909	0.45	0.11	0.03	183	5.23	122	619	250	284	0.880282	11	3260	747	1	0	0	0	1	1	0	0
6	PSG20210909	****	M	44	61	3	1624	1.77	9.31	0.999322	0.509146	7	27.6361	39	96	100	0.96	142	86	55768	153604	0.21706	7.88	3.36	3.29	2.39514	1.02128	73.5562	0.81	0.35	0.06	165	5.22	242	2109	1496	495	3.02222	12	3120	2130	1	1	0	1	0	0	0	1
5	PSG202109010	****	F	26	2.8	1	745	4.59	9.17	0.997019	0.466372	1	20.3125	32	72	98	0.734694	99	63	75940	168450	0.26337	4.63	2.29	1.81	2.55801	1.26519	169.061	0.42	0.07	0.04	140	4.42	306	923	482	370	1.3027	11.8	2430	908	0	0	0	0	0	0	1	0
11	PSG202109011	****	F	53	32.6	3	1679	11.03	8.59	0.987449	0.552519	4	32.4587	36	96	115	0.834783	111	82	93181	486248	0.168813	5.68	2.99	2.1	2.70476	1.42381	115.238	0.36	0.2	0.03	133	4.51	242	1320	624	357	1.7479	13.5	2130	1620	1	1	0	1	1	0	0	0
9	PSG202109015	****	M	45	59.1	3	1215	5	8.62	0.995629	0.562472	3	28.6215	39	94	108	0.87037	111	79	72457	306748	0.156526	9.1	6.15	2.3	3.95652	2.67391	116.087	0.58	0.04	0.03	127	6.22	267	1813	1119	556	2.01259	12.8	2900	2620	1	1	0	0	0	0	1	0
8	PSG202109017	****	M	37	31.1	3	1323	4.5	8.63	0.996289	0.575024	12	25.6896	40	92	99	0.929293	136	90	54922	220471	0.154277	6.56	4.19	1.85	3.54595	2.26486	225.405	0.42	0.08	0.02	160	5.31	417	1220	563	412	1.3665	17.4	2110	1290	1	0	0	0	0	1	1	1
4	PSG202109019	****	M	38	65.6	3	746	5.57	8.56	0.994616	0.574451	17	29.5858	40	94	97	0.969072	145	92	51020	189116	0.154475	6.17	3.31	1.97	3.13198	1.6802	131.472	0.7	0.23	0.07	161	5	259	1242	590	443	1.33183	11.5	3540	839	1	1	0	0	0	1	1	2
10	PSG202101004	****	M	44	1	1	949	4.08	9.16	0.997921	0.501994	15	18.1955	30	70	88	0.795455	109	64	40030	83114	0.20861	4.43	2.57	1.51	2.93377	1.70199	145.033	0.24	0.09	0.02	119	4.1	219	1121	724	352	2.05682	12.1	2340	1010	1	0	0	0	0	1	1	0
5	PSG202101007	****	F	36	4.9	1	807	2.96	8.93	0.998556	0.563398	4	21.5577	35	75	88	0.852273	124	89	34595	91008	0.17034	5.49	3.44	1.58	3.47468	2.17722	117.089	0.35	0.09	0.03	130	4.58	185	774	477	260	1.83462	13.4	2090	1070	1	0	0	0	0	0	0	1
9	PSG202101008	****	M	39	54.8	3	3906	7.91	8.05	0.992321	0.659431	12	26.4721	40	89	101	0.881188	121	80	18486	58143	0.083995	5.28	3.58	1.18	4.47458	3.0339	108.475	0.43	0.1	0.05	160	5.48	128	895	459	337	1.36202	14.1	3000	1850	1	1	1	0	0	1	0	1
6	PSG2021010013	****	M	32	4.8	1	1034	2.33	8.57	0.998959	0.677896	9	23.7812	40	91	102	0.892157	125	97	25035	128942	0.118436	4.24	2.47	1.42	2.98592	1.73944	139.437	0.3	0.02	0.03	134	4.34	198	1241	622	476	1.30672	11.5	1865	722	1	1	0	0	1	1	0	1
8	PSG2021010013	****	M	44	50.1	3	1108	6.69	7.92	0.989822	0.612497	5	28.2828	42	98	102	0.960784	114	84	29539	84429	0.086804	4.65	2.94	1.22	3.81148	2.40984	143.443	0.32	0.14	0.03	155	5.14	175	919	318	369	0.861789	10.5	2930	1010	1	1	1	0	0	1	0	1
6	PSG2021010014	****	M	30	4.4	1	758	8.34	8.05	0.990685	0.645068	16	19.4094	37	78	100	0.78	102	62	30270	130409	0.102518	6.1	3.67	2.16	2.82407	1.69907	114.352	0.18	0.07	0.02	140	4.58	247	1513	695	668	1.04042	9.59	2250	2050	1	0	0	0	0	1	0	0
10	PSG2021010017	****	M	67	3.2	1	671	3.81	7.83	0.994778	0.693706	2	23.486	36	88	96	0.916667	133	76	22728	117350	0.069679	7.21	4.01	2.35	3.06809	1.70638	80.4255	0.57	0.22	0.06	139	4.43	189	1306	663	485	1.36701	12.4	2330	562	0	0	1	1	1	0	0	0
4	PSG2021010019	****	M	37	93.8	3	1551	1.97	8.79	0.998415	0.572593	3	30.7787	42	104	104	1	130	79	67628	330769	0.156633	8.72	5.82	2.4	3.63333	2.425	84.5833	0.59	0.08	0.02	169	5.26	203	1590	758	664	1.14157	7.89	985	1620	1	0	2	0	1	0	0	1
9	PSG2021010020	****	M	21	1.8	1	573	13.91	8.23	0.980299	0.617608	6	24.6181	39	84	105	0.8	142	83	34760	136809	0.134615	4.96	2.02	2.33	2.12876	0.866953	100	0.32	0.26	0.03	127	6.04	233	942	345	440	0.784091	10.3	2280	552	1	0	1	1	0	1	1	1
4	PSG2021010024	****	M	28	71	3	1568	4.4	9.39	0.997791	0.441478	6	26.7299	40	93	99	0.939394	140	86	169053	797867	0.295907	5.37	2.58	2.37	2.26582	1.08861	120.675	0.41	0.05	0.02	173	5.8	286	1520	798	603	1.32338	9.68	1710	681	1	0	0	0	1	0	0	1
5	PSG2021010026	****	M	40	55.5	3	1420	1.4	9.59	0.99961	0.439389	0	24.7662	37	86	97	0.886598	112	69	103047	303679	0.298475	7.71	4.1	2.3	3.35217	1.78261	141.739	0.59	0.64	0.08	159	5.28	326	1717	661	471	1.4034	15.6	3980	747	1	0	0	0	0	1	0	1
4	PSG2021010028	****	M	58	37.1	3	1342	4.9	7.72	0.992516	0.641869	2	26.4463	43	96	104	0.923077	136	79	23162	67753	0.055995	7.83	4.26	2.71	2.8893	1.57196	50.1845	0.65	0.13	0.08	166	5.37	136	1725	876	720	1.21667	9.89	1040	863	1	0	0	0	1	1	0	1
1	PSG2021010031	****	M	30	44.8	3	1525	1.85	9.28	0.999216	0.514926	7	29.3848	41	95	104	0.913462	105	64	32367	69640	0.224357	5.06	2.79	1.75	2.89143	1.59429	171.429	0.36	0.13	0.03	166	5.8	300	707	396	245	1.61633	11.4	2400	982	1	1	0	0	0	1	0	0
6	PSG202101102	****	F	55	56.7	3	764	13.77	7.89	0.979187	0.660275	1	23.7332	34	87	97	0.896907	132	87	32955	191315	0.101012	6.64	3.76	1.97	3.37056	1.90863	101.015	0.47	0.38	0.06	133	4.32	199	1256	726	391	1.85678	11.7	2170	1330	1	1	0	1	1	0	0	0
6	PSG202101109	****	M	42	61.7	3	1644	2.56	8.95	0.998094	0.568454	2	24.3865	36	85	92	0.923913	136	91	44848	160210	0.175619	6.41	3.86	2.14	2.99533	1.80374	186.916	0.32	0.04	0.05	141	4.87	400	1161	740	369	2.00542	17.3	2640	4210	1	1	0	0	0	0	0	1
9	PSG2021011010	****	M	56	78.2	3	1184	3.35	7.74	0.994045	0.663658	5	33.9844	41.5	108	109	0.990826	119	77	39665	212949	0.051327	9.75	5.8	2.66	3.66541	2.18045	104.135	0.42	0.79	0.08	166	5.69	277	1830	792	964	0.821577	16.3	3290	835	1	0	0	0	0	0	0	0
11	PSG2021011012	****	M	33	89.6	3	1774	5.2	8.5	0.993991	0.544476	6	30.2041	43	102	105	0.971429	113	77	35627	77040	0.148691	6.02	3	2.39	2.51883	1.25523	108.787	0.46	0.11	0.06	171	5.85	260	1348	788	456	1.72807	11.7	4380	926	1	1	0	1	0	0	0	1
1	PSG2021011012	****	M	29	69.2	3	1593	1.8	8.51	0.998723	0.479444	1	24.9135	39	92	96	0.958333	115	80	10372	33138	0.159867	5.22	2.56	2.21	2.36199	1.15837	82.8054	0.4	0.03	0.02	157	5.62	183	1243	581	530	1.09623	14.3	2150	1130	1	0	1	0	1	1	0	1
8	PSG2021011013	****	F	52	75.2	3	1356	9.13	8.03	0.989461	0.648043	0	24.3046	38	90	103	0.873786	118	81	34590	176171	0.099017	5.88	3.32	2.09	2.8134	1.58852	129.187	0.3	0.14	0.03	157	5.58	270	1432	885	374	2.36631	8.99	1840	683	1	0	0	1	0	0	0	1
6	PSG2021011015	****	M	31	56.1	3	1115	3.63	9.2	0.998166	0.500239	5	24.3827	40	92	102	0.901961	115	73	48349	133009	0.22318	6.03	2.16	3.18	1.89623	0.679245	80.5031	0.35	0.27	0.07	159	5.65	256	1376	678	556	1.21942	13	3510	1880	1	0	0	0	0	0	0	1
1	PSG2021011015	****	F	55	47.1	3	1299	4.19	8.32	0.995455	0.62115	7	25.6055	34	83	100	0.83	118	79	38930	171288	0.11823	5.61	2.8	2.38	2.35714	1.17647	85.7143	0.27	0.1	0.06	147	4.85	204	1757	754	899	0.83871	14.9	2800	1490	1	1	0	0	1	0	1	1
6	PSG2021011017	****	F	29	1.8	1	680	6.74	8.3	0.993023	0.656209	7	16.7969	29	59	82	0.719512	99	60	26270	121176	0.120967	4.41	2.41	1.55	2.84516	1.55484	149.677	0.21	0.19	0.05	143	4.64	232	890	529	305	1.73443	13.3	3260	1690	0	1	0	0	0	0	0	1
8	PSG2021011023	****	M	31	35	3	1007	8.76	7.37	0.988962	0.697282	6	21.9671	36	80	94	0.851064	128	78	15352	53901	0.022177	3.11	1.8	0.95	3.27368	1.89474	66.3158	0.29	0.05	0.02	160	4.87	63	635	302	280	1.07857	9.02	1660	2740	1	1	0	0	0	0	0	1
5	PSG2021011024	****	M	31	4.4	1	590	5.62	8.54	0.993469	0.570042	4	22.5534	36	82	96	0.854167	110	62	53410	192369	0.155801	5.98	2.71	2.68	2.23134	1.01119	98.8806	0.4	0.13	0.06	142	4.4	265	1588	677	741	0.91363	11.5	3720	536	1	0	0	0	0	1	0	1
6	PSG2021011024	****	M	49	70.1	3	1342	4.22	8.14	0.996527	0.691513	16	34.9481	46	112	117	0.957265	139	88	23633	133788	0.091687	9.32	5.43	2.97	3.13805	1.82828	98.3165	0.56	0.32	0.04	174	5.74	292	2269	766	1243	0.616251	15.3	2980	1040	1	1	0	1	0	1	0	1
5	PSG2021011026	****	F	31	2.5	1	701	7.97	8.64	0.993415	0.617809	2	21.7784	30	68	90	0.755556	104	65	31136	118670	0.149939	5.52	3.78	1.21	4.56198	3.12397	202.479	0.43	0.06	0.04	124	4.33	245	774	349	293	1.19113	12.8	2120	1490	0	0	0	0	0	0	0	0
9	PSG2021011026	****	F	33	44.8	3	1210	5.5	8.76	0.995294	0.523535	4	18.6709	31	69	91	0.758242	97	67	55334	147962	0.177476	6.36	3.92	1.85	3.43784	2.11892	111.351	0.49	0.08	0.02	122	3.91	206	1277	530	645	0.821705	12.2	1720	794	1	0	0	0	0	0	0	0
10	PSG2021011029	****	F	35	41.1	3	2969	4.57	8.93	0.997599	0.595559	10	20.9644	34	53	98	0.540816	103	67	34412	128989	0.170129	7.1	4.57	1.48	4.7973	3.08784	164.865	0.46	0.55	0.04	97	4.61	244	1209	679	439	1.5467	16.4	2430	1770	1	0	0	0	0	0	0	0
1	PSG2021011030	****	F	33	47.5	3	2149	3.94	9.15	0.997562	0.489374	2	20.3816	32	73	87	0.83908	115	75	61044	176745	0.229228	5.38	2.87	2.12	2.53774	1.35377	104.717	0.25	0.12	0.02	147	5.04	222	1132	409	607	0.673806	12.8	2870	884	1	1	0	0	0	0	0	1
10	PSG202101202	****	F	66	80	3	1125	5.58	8.31	0.994865	0.639219	6	24.3232	32	89	95	0.936842	129	88	32393	149336	0.118718	6.46	4.48	1.35	4.78519	3.31852	125.926	0.34	0.21	0.07	135	4.86	170	925	617	293	2.1058	10.7	1970	2120	1	0	1	1	0	0	0	1
10	PSG202101203	****	M	36	53.4	3	1402	6.48	8.56	0.991384	0.527881	16	21.2245	37	88	97	0.907216	130	87	33164	67798	0.173067	5.37	2.89	2.06	2.6068	1.40291	96.6019	0.32	0.06	0.03	162	5.61	199	1069	545	426	1.27934	12	3340	955	1	0	1	1	1	1	0	1
2	PSG20220102	****	M	33	30.7	3	1841	1.48	9.28	0.999491	0.553056	6	24.3375	38	90	103	0.873786	105	68	22333	46394	0.217962	6.3	3.57	2.21	2.85068	1.61538	115.837	0.37	0.12	0.03	174	5.64	256	1273	751	417	1.80096	12	3230	1050	1	0	0	0	0	1	0	0
4	PSG20220104	****	F	47	18.1	2	544	3.29	8.9	0.997208	0.49617	7	23.3091	33	80	89	0.898876	87	58	43337	84234	0.218302	5.37	2.79	2.01	2.67164	1.38806	83.5821	0.37	0.18	0.02	115	5.92	168	819	542	249	2.17671	13.2	2480	2180	1	0	0	0	0	0	0	0
10	PSG20220104	****	M	51	27.3	2	617	5.3	8.22	0.993753	0.610035	6	24.2215	36	90	95	0.947368	116	85	21110	52523	0.115586	5.77	3.72	1.49	3.87248	2.49664	109.396	0.45	0.08	0.03	161	5.25	163	750	304	404	0.752475	10.8	3460	1500	1	1	0	1	1	1	0	0
2	PSG20220109	****	M	45	66.9	3	2428	7.27	7.25	0.988428	0.704748	3	32.8125	44	102	110	0.927273	135	86	17239	71411	0.033396	9.43	6.49	2.38	3.96218	2.72689	73.9496	0.43	0.11	0.02	168	5.84	176	1272	326	874	0.372998	16.1	3100	1310	1	0	0	0	0	1	0	0
8	PSG202201013	****	M	40	31	3	1884	3.05	8.72	0.997056	0.523848	2	22.0386	36	85	93	0.913978	96	58	23062	40713	0.169297	4.16	2.05	1.6	2.6	1.28125	139.375	0.27	0.21	0.03	134	4.98	223	1174	510	594	0.858586	8.93	2170	508	1	1	0	0	0	0	0	1
4	PSG202201013	****	M	41	78.9	3	1386	1.84	9.65	0.999466	0.405743	11	25.3679	39	92	100	0.92	102	60	42254	65096	0.335931	5.69	3.04	2.22	2.56306	1.36937	77.9279	0.31	0.1	0.02	152	4.88	173	1641	845	475	1.77895	9.88	1610	816	1	0	0	0	0	1	0	1
10	PSG202201014	****	M	40	82	3	1531	1.84	9.03	0.998214	0.49278	3	28.3937	41	98	105	0.933333	143	83	33926	61011	0.223803	5.85	3.47	1.71	3.42105	2.02924	117.544	0.51	0.14	0.02	161	5.47	201	1061	616	401	1.53616	9.63	1620	1610	1	1	0	0	0	1	0	1
11	PSG202201015	****	M	39	89.2	3	2028	1.94	9.01	0.998759	0.516529	7	28.259	37	101	100	1.01	105	59	50061	113781	0.183007	6.32	3.04	2.68	2.35821	1.13433	83.9552	0.41	0.13	0.06	148	4.82	225	1447	722	530	1.36226	10.7	3420	1930	1	1	0	0	0	1	1	1
6	PSG202201017	****	F	28	6.1	2	834	3.53	8.67	0.996805	0.574612	3	20.1552	30	72	90	0.8	113	60	33395	90081	0.155047	6.63	3.93	2.17	3.0553	1.81106	143.779	0.32	0.17	0.04	144	5.04	312	1208	620	414	1.49758	13.8	2090	2270	1	1	0	0	0	1	1	0
10	PSG202201018	****	F	44	23.7	2	831	3.37	8.45	0.996328	0.602161	7	20.3125	32	77	93	0.827957	105	67	30520	99159	0.135781	4.53	2.68	1.43	3.16783	1.87413	221.678	0.24	0.13	0.05	129	4.32	317	961	385	431	0.893271	10.8	1680	1450	1	0	0	0	0	0	0	0
2	PSG202201018	****	F	51	10.5	2	570	6.16	7.59	0.989014	0.647493	0	26.9531	34	92	103	0.893204	110	65	26210	99421	0.059973	5.94	3.65	1.67	3.55689	2.18563	139.521	0.38	0.2	0.04	139	4.86	233	1022	505	454	1.11233	15.3	2620	1810	1	0	0	1	0	0	0	0
6	PSG202201020	****	M	40	101.4	3	1230	4.37	9.11	0.997273	0.486155	9	34.6021	47	110	111	0.990991	140	87	56130	124988	0.234264	7.61	4.22	2.76	2.75725	1.52899	92.3913	0.48	0.11	0.04	174	5.79	255	1809	969	437	2.21739	10.9	2800	686	1	0	1	1	0	0	0	1
8	PSG202201021	****	F	31	67.8	3	1226	4.83	9.11	0.996969	0.488546	7	24.2188	33	80	96	0.833333	111	78	37985	73774	0.230532	6.43	4.26	1.69	3.80473	2.52071	189.349	0.36	0.1	0.02	140	4.75	320	1033	314	454	0.69163	12.8	1770	1860	1	0	0	1	0	1	0	1
11	PSG202201022	****	M	57	65.9	3	1390	0.69	9.53	0.999683	0.458127	2	28.764	42	94	98	0.959184	109	65	37034	64462	0.274626	5.13	2.57	2	2.565	1.285	118.5	0.48	0.05	0.03	153	4.85	237	1060	745	260	2.86538	11.7	1990	948	1	0	0	0	0	1	0	0
6	PSG202201025	****	M	19	5.1	2	1223	1.73	9.53	0.999377	0.435206	16	20.7612	38	77	93	0.827957	99	63	40452	65510	0.303492	6.6	2.38	2.9	2.27586	0.82069	123.448	0.66	0.2	0.2	157	5.41	358	1699	685	706	0.970255	10.8	2830	2140	0	0	0	0	0	1	0	1
11	PSG202201025	****	F	46	6.4	2	1061	4.71	8.93	0.997048	0.531228	10	26.2985	33	70	89	0.786517	101	69	39365	94674	0.188912	5.59	3.25	1.88	2.9734	1.72872	97.3404	0.32	0.12	0.03	136	4.66	183	1226	676	449	1.50557	13.1	3950	1280	1	0	0	0	0	1	0	1
8	PSG202201027	****	F	36	22.7	2	642	1.87	9.34	0.999182	0.494327	0	25.2363	36	87	103	0.84466	101	67	44187	102661	0.224731	6.16	3.21	2.48	2.48387	1.29435	96.371	0.28	0.16	0.03	110	5.57	239	1587	1089	437	2.49199	18.9	3700	1540	1	1	0	1	0	1	0	1
5	PSG20220209	****	M	59	10.8	2	621	4.72	8.78	0.996256	0.584226	8	22.3744	37	79	93	0.849462	125	75	39932	190841	0.179239	6.34	4.3	1.61	3.93789	2.67081	97.5155	0.37	0.04	0.02	138	4.71	157	1085	667	321	2.07788	8.59	2190	892	0	0	0	0	0	1	0	0
1	PSG202202011	****	M	33	21.1	2	636	4.47	8.32	0.995035	0.589745	2	24.9337	38	89	97	0.917526	109	81	36042	103597	0.117809	5.62	3.06	2.09	2.689	1.46411	103.349	0.38	0.06	0.03	157	4.94	216	1452	746	605	1.23306	13.9	2640	1630	1	0	0	0	0	0	0	0
1	PSG202202020	****	M	32	17.8	2	710	0.42	9.36	0.999827	0.563676	7	25.7117	39	95	101	0.940594	115	75	27507	81666	0.234618	6.11	3.81	1.57	3.89172	2.42675	154.777	0.43	0.24	0.05	131	6.45	243	901	516	310	1.66452	12.3	3090	936	1	1	0	0	0	0	0	1
8	PSG202202028	****	M	49	28.6	2	761	5.87	8.61	0.994876	0.539094	7	24.7957	38	85	90	0.944444	147	91	36563	82225	0.166724	6.36	4.1	1.71	3.7193	2.39766	139.181	0.39	0.13	0.04	166	5.61	238	1179	559	551	1.01452	16.6	2420	1300	1	0	0	0	0	1	0	0
6	PSG20220302	****	F	33	20.6	2	699	1.17	9.4	0.999534	0.483706	2	18.2868	29	68	91	0.747253	87	53	40036	82037	0.238037	2.73	1.26	1.19	2.29412	1.05882	169.748	0.22	0.02	0.04	112	4.56	202	873	513	324	1.58333	13.4	2280	2170	1	0	0	0	0	1	0	1
6	PSG202203023	****	M	32	17.8	2	682	1.06	9.53	0.999609	0.473876	8	25.8264	40	92	107	0.859813	113	84	55436	167423	0.25269	5.9	3.55	1.9	3.10526	1.86842	115.789	0.35	0.08	0.02	155	5.08	220	1628	922	632	1.45886	11.2	3330	650	1	1	0	0	0	1	1	1
1	PSG20220403	****	F	42	15.5	2	1561	6.72	8.17	0.992985	0.572685	17	20.7008	36	80	90	0.888889	106	72	41837	100847	0.107661	6.81	3.85	2.33	2.92275	1.65236	95.7082	0.52	0.09	0.02	130	4.22	223	1430	747	595	1.25546	12.1	3010	537	1	0	0	1	0	1	1	0
6	PSG20220408	****	F	37	31.7	3	1190	4.91	8.81	0.995131	0.504434	11	24.977	36	89	98	0.908163	110	76	57516	138458	0.204455	8.01	5.21	2.14	3.74299	2.43458	128.505	0.45	0.18	0.04	135	4.68	275	1748	1047	558	1.87634	13.9	2710	2460	1	1	0	0	0	0	0	0
9	PSG202204011	****	M	56	2.9	1	576	4.02	8.71	0.996709	0.600023	0	25.0995	39	37	98	0.377551	118	85	24014	70720	0.167806	4.94	3.14	1.4	3.52857	2.24286	139.286	0.32	0.04	0.04	148	4.79	195	747	489	226	2.16372	14.3	2430	829	1	0	0	0	0	0	1	1
8	PSG202204012	****	M	38	14.6	2	617	1.89	8.14	0.99725	0.649211	0	25.0995	40	95	97	0.979381	121	94	37496	234394	0.077382	6.19	3	2.61	2.37165	1.14943	79.3103	0.51	0.05	0.02	162	4.99	207	1758	664	940	0.706383	10.5	1550	922	1	0	0	0	0	0	0	0
2	PSG202204012	****	F	34	97.7	3	1332	0.71	9.5	0.99979	0.505025	4	31.6032	38	111	112	0.991071	102	75	39216	98645	0.242738	7.41	5.2	1.51	4.90728	3.44371	207.947	0.5	0.17	0.03	136	4.66	314	1051	594	373	1.59249	11.4	1460	2890	1	1	1	0	1	1	1	1
2	PSG202204015	****	M	36	18.1	2	547	7.21	7.56	0.988196	0.632893	13	25.2163	38	87	102	0.852941	113	79	44611	220395	0.056015	4.83	2.69	1.7	2.84118	1.58235	104.118	0.39	0.03	0.02	160	5.09	177	1245	572	498	1.14859	8.92	1890	1130	1	0	0	0	1	1	0	1
6	PSG202204021	****	M	43	3.3	1	596	0.85	9.76	0.999763	0.400938	3	21.7469	38.5	84	96	0.875	87	61	67334	130859	0.340804	6.49	3.14	2.58	2.5155	1.21705	65.8915	0.52	0.23	0.02	156	5.21	170	1870	1364	443	3.07901	10.4	1410	1160	1	0	1	0	0	1	1	0
1	PSG202204028	****	M	24	16.7	2	743	1.05	9.45	0.999639	0.491955	0	21.8776	39	88	92	0.956522	112	65	59434	202902	0.236233	7.42	5.13	1.5	4.94667	3.42	176.667	0.58	0.19	0.02	136	4.7	265	962	545	332	1.64157	10.7	2120	1180	1	1	0	0	0	0	0	1
10	PSG20220506	****	M	49	1.8	1	570	6.16	8.88	0.99582	0.565363	7	23.9995	39	86	97	0.886598	130	81	27702	71171	0.192709	4.88	2.7	1.42	3.43662	1.90141	179.577	0.3	0.08	0.02	150	4.88	255	1046	429	509	0.842829	10.1	1920	1450	1	1	0	0	0	1	0	1
11	PSG20220507	****	M	51	6.6	2	1066	5.97	7.52	0.99139	0.649365	5	25.7117	40	92	98	0.938776	108	65	41558	190164	0.031305	4.28	2.21	1.63	2.62577	1.35583	91.411	0.29	0.13	0.02	152	5.28	149	1209	582	502	1.15936	12.1	4370	1330	1	0	1	0	0	1	0	1
6	PSG20220507	****	F	30	68.6	3	1394	1.37	9.4	0.999348	0.47403	18	33.6485	39	100	116	0.862069	125	89	60642	157004	0.252467	7.04	3.39	2.95	2.38644	1.14915	101.356	0.3	0.37	0.03	143	4.64	299	1787	1163	493	2.35903	13.2	1780	1370	1	0	0	0	0	1	1	1
9	PSG20220508	****	M	26	29.5	2	621	5.89	8.28	0.994101	0.591319	6	28.3966	41	100	113	0.884956	121	70	47924	197421	0.125412	8.06	4.55	2.8	2.87857	1.625	90	0.48	0.21	0.02	151	5.29	252	1946	841	933	0.901393	14.2	2540	839	1	0	0	0	1	0	0	1
6	PSG202205011	****	M	37	16.3	2	1909	2.87	8.35	0.99581	0.567878	2	30.8365	41	96	107	0.897196	110	78	47288	139529	0.133704	5.56	2.46	2.48	2.24194	0.991935	86.6935	0.52	0.09	0.01	161	5.21	215	1639	820	648	1.26543	11.4	2590	1040	1	1	0	1	0	1	1	0
2	PSG202205016	****	M	49	24	2	592	4.63	8.77	0.996455	0.577382	8	27.9421	35	89	94	0.946809	106	72	29029	83326	0.178302	7.03	4.81	1.84	3.82065	2.61413	126.63	0.29	0.04	0.05	158	5.28	233	1189	701	396	1.7702	13.1	2500	1310	1	0	0	2	0	0	0	1
Null	RT2021090018	****	F	27	null	0	507	11.68	7.67	0.985236	0.729463	null	22.2656	33	80	94	0.85	114	67	10785	42788	0.083165	5.44	2.497	2.459	2.21228	1.01545	98.8207	0.403			112		243
Null	RT2021090267	****	M	36	null	0	613	4.11	9.11	0.998156	0.583703	null	23.8751	31	79	95	0.83	93	59	27979	86047	0.2004	5.34	3.663	1.212	4.40594	3.02228	120.462	0.272			141		146
Null	RT2021090269	****	F	45	null	0	363	16.51	7.2	0.968411	0.705847	null	20.8325	34	73	89	0.82	102	62	19920	108424	0.061717	5.47	3.681	1.368	3.99854	2.69079	98.6842	0.323			132		135
Null	RT2021090272	****	M	38	null	0	430	13.32	6.98	0.964596	0.656099	null	21.1927	30	80	98	0.82	107	73	26501	98127	0.043436	6.82	4.651	1.439	4.7394	3.23211	153.579	0.532			129		221
Null	RT2021090273	****	F	49	null	0	736	1.3	9.09	0.999571	0.606181	null	22.6409	missing	missing	missing	missing	143	75	28799	100430	0.177577	5.8	3.596	1.543	3.75891	2.33052	154.893	0.441			155	5.39	239
Null	RT2021090360	****	F	50	null	0	532	4.76	7.42	0.994399	0.785462	null	20.7031	28	60	87	0.69	104	66	7436	40002	0.056627	4.19	2.401	1.19	3.52101	2.01765	105.042	0.381			130		125
Null	RT2021090361	****	M	56	null	0	533	1.49	9.15	0.999339	0.548892	null	23.5294	35	82	96	0.85	135	84	19893	37341	0.195095	7.63	4.387	2.51	3.03984	1.74781	115.139	0.603			138		289
Null	RT2021090364	****	F	33	null	0	563	0.9	9.01	0.999487	0.614171	null	19.8791	missing	missing	missing	missing	105	61	41791	142446	0.196984	5.5	2.992	1.782	3.08642	1.67901	85.8586	0.429			134	4.3	153
Null	RT2021090383	****	M	50	null	0	620	1.49	8.74	0.999348	0.664009	null	20.6852	33	70	86	0.81	111	72	18359	66576	0.134337	4.91	3.231	1.09	4.50459	2.96422	230.275	0.432			138		251
Null	RT2021090390	****	F	39	null	0	486	5.6	8.31	0.995379	0.680089	null	22.3133	29	66	86	0.77	119	73	19292	79795	0.112864	5.27	3.209	1.549	3.40219	2.07166	112.976	0.39			149		175
Null	RT2021090392	****	M	33	null	0	381	1.55	7.52	0.998572	0.806294	null	23.4509	missing	missing	missing	missing	102	56	6926	40577	0.059279	5.83	2.349	2.979	1.95703	0.78852	82.9137	0.391			152	5.59	247
Null	RT2021090395	****	M	26	null	0	623	3.1	8.71	0.997971	0.597184	null	19.9184	35	70	90	0.78	112	72	32069	101213	0.148131	6.02	3.106	2.149	2.8013	1.44532	101.443	0.482			161		218
Null	RT2021090401	****	F	39	null	0	661	4.97	7.48	0.993467	0.778155	null	21.3593	30	66	85	0.78	115	69	11668	94953	0.065234	5.03	3.461	1.031	4.87876	3.35694	174.588	0.458			125		180
Null	RT2021090408	****	M	23	null	0	209	3.56	6.28	0.995202	0.878367	null	22.0243	missing	missing	missing	missing	134	59	3154	34588	0.026298	8.43	4.358	3.389	2.48746	1.28593	65.506	0.481			132	6.24	222
Null	RT2021090414	****	F	53	null	0	426	3.2	7.5	0.997285	0.694496	null	22.3674	31	70	87	0.8	114	75	8777	89339	0.078872	5.29	3.327	1.561	3.38885	2.13133	147.341	0.291			114		230
Null	RT2021090415	****	M	29	null	0	420	1.26	7.84	0.999061	0.661549	null	20.6131	30	68	84	0.81	101	59	8042	57485	0.0905	5.17	3.314	1.489	3.47213	2.22565	110.813	0.248			135		165
Null	RT2021090421	****	F	24	null	0	755	0.72	9.64	0.99982	0.466683	null	20.6612	30	72	92	0.78	129	54	42877	88400	0.262935	6.95	3.628	2.773	2.50631	1.30833	49.405	0.438			148		137
Null	RT2021090423	****	M	51	null	0	721	0.87	9.02	0.99951	0.597522	null	23.0681	33	78	90	0.87	124	73	23023	59849	0.163733	4.5	2.722	1.269	3.5461	2.145	164.697	0.238			142		209
Null	RT2021090428	****	F	42	null	0	579	1	9.08	0.999551	0.602813	null	18.6453	28	59	84	0.7	115	69	29094	104245	0.178374	3.91	2.389	1.15	3.4	2.07739	160.87	0.282			116		185
Null	RT2021090429	****	M	41	null	0	596	4.25	8.27	0.997077	0.69364	null	23.7118	35	78	87	0.9	124	70	18113	85565	0.109709	4.74	2.849	1.431	3.31237	1.99092	123.69	0.308			151		177
Null	RT2021090434	****	M	33	null	0	564	2.87	8.96	0.998283	0.566148	null	22.7615	34	67	85	0.79	131	91	26736	63831	0.184194	6.65	4.063	1.842	3.61021	2.20575	121.064	0.559			169		223
Null	RT2021090438	****	F	25	null	0	664	2.29	9.23	0.999228	0.532492	null	18.9036	29	60	85	0.71	99	66	56187	183835	0.163066	4.89	2.465	1.878	2.60383	1.31257	144.835	0.328			138		272
Null	RT2021090443	****	F	31	null	0	471	3.07	7.62	0.996864	0.647867	null	18.2899	30	62	82	0.76	113	79	8559	56632	0.071463	4.75	2.85	1.539	3.08642	1.85185	130.604	0.29			125		201
Null	RT2021090470	****	F	52	null	0	513	2.45	8.56	0.998523	0.672348	null	18.3655	29	64	85	0.75	101	61	19016	74439	0.123392	4.47	2.365	1.618	2.76267	1.46168	158.22	0.34			138		256
Null	RT2021090475	****	F	43	null	0	674	3.41	8.07	0.997304	0.714514	null	21.9076	missing	missing	missing	missing	124	70	19896	95636	0.076848	8.39	5.521	2.022	4.14936	2.73046	80.1187	0.579			137	4.45	162
Null	RT2021090484	****	M	62	null	0	920	2.99	7.83	0.997756	0.768128	null	21.4346	36	80	94	0.85	110	69	10972	72160	0.07809	5.79	3.237	1.841	3.14503	1.75828	100.489	0.51			154		185
Null	RT2021090489	****	M	60	null	0	479	2.43	8.77	0.99822	0.599978	null	19.487	34	71	89	0.8	94	50	39394	156759	0.150321	7.38	4.583	1.218	6.05911	3.76273	137.11	0.502			114		167
Null	RT2021090492	****	F	57	null	0	633	1.52	8.92	0.999508	0.640456	null	20.5688	missing	missing	missing	missing	101	66	22355	77404	0.161	3.97	2.219	1.37	2.89781	1.61971	116.788	0.31			128	4.21	160
Null	RT2021090494	****	M	62	null	0	376	5.87	8.4	0.993251	0.602925	null	23.1405	35	75	87	0.86	143	92	23089	61666	0.137326	5.96	3.475	1.991	2.99347	1.74535	73.8322	0.387			150		147
Null	RT2021090516	****	M	35	null	0	373	1.52	8.16	0.999046	0.607325	null	17.9592	32	66	86	0.77	105	61	9318	53249	0.124031	4.93	2.662	1.78	2.76966	1.49551	100	0.33			145		178
Null	RT2021090528	****	F	25	null	0	424	2.59	7.81	0.997495	0.632051	null	18.6709	27	60	85	0.71	117	71	12884	90555	0.097581	4.64	2.659	1.619	2.86597	1.64237	93.2674	0.251			136		151
Null	RT2021090548	****	F	35	null	0	324	9.05	7.33	0.987818	0.637583	null	24.4646	30	80	93	0.86	98	69	21562	366514	0.079309	5.83	3.323	1.906	3.05876	1.74344	145.855	0.478			89		278
Null	RT2021090549	****	F	47	null	0	686	1.09	8.39	0.999446	0.560642	null	22.5466	29	76	91	0.84	118	72	23373	311727	0.136259	3.86	2.532	0.973	3.96711	2.60226	103.803	0.286			134		101
Null	RT2021090557	****	F	39	null	0	557	1.86	8.18	0.999033	0.588929	null	23.4221	29	71	86	0.83	111	69	16200	163051	0.114649	4.84	2.575	1.568	3.08673	1.64222	133.929	0.348			129		210
Null	RT2021090569	****	M	57	null	0	434	11.34	6.74	0.977879	0.786875	null	19.8141	30	69	82	0.84	100	55	10624	89390	0.036909	5.28	2.904	1.679	3.14473	1.7296	119.119	0.449			142		200
Null	RT2021090577	****	M	32	null	0	329	6.48	8.12	0.991687	0.478222	null	23.8884	35	81	99	0.82	105	71	13695	59842	0.133755	5.14	2.57	1.948	2.6386	1.3193	105.236	0.509			151		205
Null	RT2021090579	****	M	46	null	0	391	9.09	7.11	0.986625	0.782827	null	24.7409	35	83	90	0.92	110	65	11608	99421	0.049679	6.33	3.076	2.203	2.87335	1.39628	93.9628	0.532			165		207
Null	RT2021090580	****	F	48	null	0	405	4.76	7.71	0.995202	0.626374	null	19.9594	27	66	83	0.8	108	59	9945	68594	0.098426	4.38	1.853	2.028	2.15976	0.913708	69.5266	0.368			122		141
Null	RT2021090581	****	F	43	null	0	395	1.29	7.91	0.998893	0.655087	null	23.3355	31	78	87	0.9	110	70	8923	68150	0.109484	5.69	3.232	1.838	3.09576	1.75843	122.96	0.501			141		226
Null	RT2021090596	****	M	35	null	0	461	13.2	7.57	0.981509	0.570019	null	22.448	35	79	94	0.84	132	70	12197	74290	0.095948	5.74	2.841	2.221	2.58442	1.27915	116.614	0.551			149		259
Null	RT2021100002	****	M	63	null	0	583	1.83	8.26	0.998521	0.550532	null	19.9594	missing	missing	missing	missing	114	76	19028	144351	0.114682	6.72	4.039	2.238	3.00268	1.80474	104.558	0.37			147	5.01	234
Null	RT2021100019	****	M	41	null	0	267	4.31	7.59	0.995041	0.619658	null	22.8329	32	75	93	0.81	112	75	11750	92872	0.078008	6.29	4.044	1.579	3.98353	2.56111	179.227	0.491			140		283
Null	RT2021100028	****	M	45	null	0	543	1.39	7.53	0.99874	0.723801	null	22.5069	31	74	90	0.82	117	67	6735	56600	0.084404	4.18	2.968	0.74	5.64865	4.01081	325.676	0.351			94		241
Null	RT2021100219	****	M	54	null	0	519	0.86	7.96	0.999344	0.659352	null	23.9188	36	83	89	0.93	133	81	11798	130678	0.10595	3.8	1.729	1.74	2.18391	0.993678	74.1379	0.232			145		129
Null	RT2021100221	****	M	58	null	0	290	3.69	7.75	0.99762	0.658165	null	25.7117	35	78	93	0.84	119	79	9207	80893	0.093796	4.11	2.519	0.978	4.20245	2.57566	191.207	0.551			163		187
Null	RT2021100227	****	M	35	null	0	678	8.32	6.94	0.988537	0.700773	null	21.2245	34	73	94	0.78	119	70	9050	90585	0.046792	6.7	3.531	2.399	2.79283	1.47186	106.294	0.462			152		255
Null	RT2021100231	****	M	62	null	0	400	2.97	8.56	0.998862	0.4896	null	22.5306	missing	missing	missing	missing	133	81	14064	68636	0.154605	4.81	2.169	2.121	2.2678	1.02263	94.2951	0.39			156	4.93	200
Null	RT2021100458	****	M	61	null	0	620	2.32	8	0.998432	0.609655	null	24.7676	32	88	95	0.93	143	75	12751	105522	0.104992	4.9	2.538	1.872	2.61752	1.35577	96.688	0.412			144		181
Null	RT2021100508	****	F	56	null	0	435	6.18	8.47	0.994873	0.640919	null	22.6003	29	70	89	0.79	121	89	22477	81140	0.142537	4.35	2.266	1.57	2.7707	1.44331	116.561	0.422			127		183
Null	RT2021101996	****	F	35	null	0	476	2.28	8.74	0.998449	0.644825	null	20.2395	missing	missing	missing	missing	117	69	29986	168061	0.169583	3.7	1.75	1.41	2.62411	1.24113	168.085	0.352			139	4.86	237
Null	RT2021102025	****	M	41	null	0	569	1.65	8.32	0.998756	0.531633	null	22.7833	missing	missing	missing	missing	122	78	15677	84417	0.12949	9	5.022	3.168	2.84091	1.58523	56.8182	0.657			167	5.17	180
Null	RT2021102095	****	F	58	null	0	476	1.72	8.08	0.998655	0.586477	null	20.4294	missing	missing	missing	missing	101	61	14233	82975	0.101409	6.38	3.911	2.01	3.17413	1.94577	147.761	0.402			134	4.83	297
Null	RT2021102184	****	M	48	null	0	298	4.06	7.54	0.99711	0.705957	null	23.2335	34	72	93	0.77	128	85	6237	50388	0.094226	5.93	2.965	2.419	2.45143	1.22571	96.3208	0.35			134		233
Null	RT2021110004	****	M	50	null	0	500	1.43	8.37	0.998982	0.714823	null	24.3418	33	84	89	0.94	114	76	16055	90563	0.120965	5.45	3.439	1.412	3.85977	2.43555	160.057	0.49			156		226
Null	RT2021110007	****	M	41	null	0	409	9.2	8.13	0.991047	0.705363	null	22.7583	30	70	86	0.81	100	70	18739	112287	0.123263	6.82	4.569	1.698	4.01649	2.69081	161.366	0.402			138		274
Null	RT2021110038	****	M	25	null	0	413	1.22	8.63	0.9994	0.695439	null	20.4294	30	67	89	0.75	97	67	16351	74921	0.145002	7.4	5.039	1.813	4.08163	2.77937	119.691	0.459			126		217
Null	RT2021110088	****	F	55	null	0	513	1.56	8.95	0.999506	0.649541	null	21.0962	missing	missing	missing	missing	124	80	14543	39076	0.180504	5.49	2.707	2.322	2.36434	1.16581	95.6072	0.368			160	5.21	222
Null	RT2021110110	****	M	41	null	0	499	9.1	6.57	0.984867	0.746143	null	24.0344	31	75	93	0.81	145	73	5561	58969	0.046324	4.66	3.281	1.011	4.6093	3.2453	220.574	0.28			121		223
Null	RT2021110116	****	M	50	null	0	418	1.21	8.5	0.99946	0.52392	null	23.5102	missing	missing	missing	missing	93	66	15258	81658	0.139109	5.94	3.606	1.96	3.03061	1.8398	142.857	0.267			147	5.15	280
Null	RT2021110197	****	M	65	null	0	349	3.62	7.68	0.996224	0.630988	null	23.4375	35	75	90	0.83	123	73	10589	79512	0.084566	5.82	3.608	1.798	3.23693	2.00667	63.4038	0.332			151		114
Null	RT2021110217	****	M	35	null	0	299	2.73	7.97	0.997661	0.754389	null	19.8141	30	71	88	0.81	113	62	13720	81057	0.0879	4.55	2.58	1.62	2.80864	1.59259	129.63	0.259			100		210
Null	RT2021110322	****	F	57	null	0	495	3.3	7.52	0.997684	0.699236	null	21.875	32	80	90	0.89	121	83	6285	47390	0.079362	5.05	2.57	1.959	2.57785	1.31189	72.9964	0.242			131		143
Null	RT2021110334	****	M	57	null	0	331	3.07	6.84	0.996414	0.780016	null	22.151	31	72	95	0.76	115	64	4784	62063	0.062125	4.97	2.137	2.122	2.34213	1.00707	152.215	0.452			120		323
Null	RT2021110338	****	M	57	null	0	480	2.11	7.89	0.997902	0.628904	null	19.7035	29	62	87	0.71	133	68	9915	73253	0.106231	3.71	2.037	1.261	2.94211	1.61538	114.195	0.301			147		144
Null	RT2021110375	****	F	56	null	0	739	3.01	9.13	0.999531	0.593661	null	22.2137	31	75	93	0.81	126	76	27765	76385	0.179538	4.62	2.712	1.46	3.16438	1.85753	128.767	0.342			121		188
Null	RT2021110379	****	M	51	null	0	442	13.11	7.13	0.977304	0.726055	null	22.8329	31	77	96	0.8	128	78	13641	65257	0.039938	3.73	1.831	1.511	2.46856	1.21178	68.1668	0.269			123		103
Null	RT2021110418	****	M	55	null	0	697	5.32	7.88	0.99444	0.681404	null	22.0386	missing	missing	missing	missing	116	75	23911	116413	0.06905	5.93	3.629	1.512	3.92196	2.40013	146.825	0.498			156	5.3	222
Null	RT2021110426	****	M	39	null	0	767	7.66	8.19	0.992129	0.620371	null	23.03	30	79	100	0.79	125	92	28871	94854	0.102351	6.51	3.196	2.597	2.50674	1.23065	92.7994	0.501			127		241
Null	RT2021120048	****	F	31	null	0	511	6.02	7.44	0.994964	0.677129	null	20.3125	30	68	89	0.76	109	71	8945	75979	0.073837	4.59	1.584	2.382	1.92695	0.664987	94.0386	0.5			140		224
Null	RT2021120058	****	M	37	null	0	486	9.7	7.35	0.984682	0.658407	null	23.7387	36	79	95	0.83	131	68	25486	89799	0.040984	6.2	3.881	1.81	3.42541	2.1442	161.326	0.409			157		292
Null	RT2021120059	****	M	43	null	0	839	5.87	8.72	0.995826	0.613836	null	23.9512	missing	missing	missing	missing	125	66	25728	84950	0.157318	5.45	3.243	1.64	3.32317	1.97744	187.195	0.338			149	4.89	307
Null	RT2021120062	****	F	29	null	0	879	4.46	8.56	0.996629	0.615399	null	24.6548	33	74	96	0.77	149	89	22431	63481	0.138425	4.64	2.524	1.429	3.24703	1.76627	149.055	0.339			136		213
Null	RT2021120103	****	M	26	null	0	917	8.03	8.57	0.992501	0.550906	null	20.202	31	72	89	0.81	121	85	42018	106301	0.156361	6.4	3.501	2.163	2.95885	1.61859	78.5945	0.512			159		170
Null	RT2021120104	****	M	32	null	0	718	0.84	9.59	0.999728	0.449828	null	18.0427	33	68	82	0.83	122	67	55981	113048	0.285476	5.8	2.999	2.123	2.73198	1.41262	95.1484	0.563			148		202
Null	RT2021120117	****	M	31	null	0	2007	4.52	8.54	0.995459	0.568385	null	20.3074	32	69	90	0.77	134	80	20143	40058	0.150096	6.12	2.876	2.57	2.38132	1.11907	73.1518	0.508			150		188
Null	RT2021120118	****	M	32	null	0	623	1.87	9.25	0.999299	0.527426	null	22.8624	34	71	90	0.79	118	66	42213	108681	0.208734	5.72	3.289	1.722	3.32172	1.90999	120.209	0.498			162		207
Null	RT2021120133	****	F	57	null	0	526	5.89	8.52	0.992328	0.570893	null	21.9261	missing	missing	missing	missing	124	78	21958	46131	0.163713	6.2	4.235	1.631	3.80135	2.59657	191.907	0.298			122	4.53	313
Null	RT2021120137	****	M	62	null	0	1313	6.02	5.42	0.988071	0.918557	null	18.9388	33	73	94	0.78	140	88	3163	112575	0.029146	5.68	2.221	2.403	2.36371	0.924261	88.2231	0.619			144		212
Null	RT2021120155	****	M	57	null	0	711	3.76	8.82	0.99805	0.597635	null	20.1956	34	67	90	0.74	116	67	31442	98908	0.144835	5.8	3.434	1.85	3.13514	1.85622	109.189	0.389			130		202
Null	RT2021120176	****	M	49	null	0	875	6.68	7.55	0.993052	0.624098	null	22.6627	missing	missing	missing	missing	111	69	8645	49428	0.07243	5.8	3.648	1.52	3.81579	2.4	134.868	0.441			135	6.24	205
Null	RT2021120183	****	M	32	null	0	673	4.4	8.93	0.997544	0.581766	null	20.3244	29	66	90	0.73	114	69	19212	41441	0.181591	5.91	4.096	1.418	4.16784	2.88858	155.148	0.349			129		220
Null	RT2021120184	****	M	59	null	0	545	7.83	8.03	0.990829	0.616805	null	23.1405	missing	missing	missing	missing	123	63	20596	51681	0.098702	9.08	6.438	1.816	5	3.54515	142.621	0.481			133	4.96	259
Null	RT2021120190	****	F	43	null	0	684	9.63	7.58	0.986548	0.642729	null	23.8728	30	71	85	0.84	128	79	15764	39334	0.050019	8.86	5.422	2.826	3.13517	1.91861	132.343	0.399			139		374
Null	RT2021120193	****	M	34	null	0	1557	6.45	8.57	0.994922	0.62613	null	23.1405	35	80	93	0.86	120	65	17082	43071	0.14061	5.95	3.641	1.779	3.34458	2.04666	147.836	0.44			153		263
Null	RT2021120197	****	M	50	null	0	62	8.57	5	0.979178	0.919185	null	23.3355	missing	missing	missing	missing	106	65	3199	106499	0.01584	6.92	3.737	2.54	2.72441	1.47126	101.969	0.512			167	5.52	259
Null	RT2021120204	****	F	36	null	0	583	7.48	8.46	0.992218	0.579668	null	18.4911	31	69	87	0.79	91	58	19390	40197	0.149065	4.94	2.86	1.541	3.20571	1.85594	124.594	0.37			129		192
Null	RT2021120205	****	F	30	null	0	786	5.5	8.96	0.996591	0.538052	null	24.9108	33	82	104	0.79	122	73	39812	97467	0.185775	6.14	2.64	2.929	2.09628	0.901332	93.8887	0.418			132		275
Null	RT2021120358	****	F	40	null	0	919	3.19	8.45	0.997843	0.664646	null	19.8352	33	72	93	0.77	124	78	19491	72055	0.110971	6.74	4.509	1.49	4.52349	3.02617	157.047	0.573			124		234
Null	RT2021120362	****	F	31	null	0	655	12.66	8.2	0.983361	0.610886	null	19.4674	31	71	91	0.78	116	72	38903	152708	0.119463	4.9	2.563	2.029	2.41498	1.26318	105.471	0.211			100		214
Null	RT2021120363	****	M	40	null	0	924	2.33	9.22	0.999142	0.531156	null	19.4734	29	68	90	0.76	102	59	40974	108725	0.208427	7.06	4.511	1.913	3.69054	2.35808	118.139	0.487			132		226
Null	RT2021120371	****	M	25	null	0	716	1.17	9.32	0.999697	0.564254	null	18.0697	31	64	91	0.7	112	91	28616	82187	0.221026	5.65	2.61	2.249	2.51223	1.16052	116.941	0.429			145		263
Null	RT2021120376	****	M	35	null	0	506	8.15	8.49	0.992588	0.605979	null	22.0932	missing	missing	missing	missing	133	68	20909	51008	0.153888	8.83	5.43	2.649	3.33333	2.04983	142.318	0.433			154	5.04	377
Null	RT2021120378	****	F	35	null	0	557	9.39	8.63	0.989972	0.530989	null	21.5019	28	61	88	0.69	102	61	26329	50071	0.182105	4.56	2.298	1.842	2.47557	1.24756	156.895	0.269			114		289
Null	RT2021120426	****	M	52	null	0	599	2.54	6.32	0.995622	0.888708	null	23.4075	36	81	93	0.87	132	85	4679	104863	0.042508	6.45	3.889	1.838	3.50925	2.11589	174.646	0.542			154		321
Null	RT2021120427	****	F	31	null	0	519	0.86	7.13	0.99855	0.78043	null	22.3674	30	67	84	0.8	103	59	5625	91152	0.080048	5.45	2.382	2.469	2.20737	0.964763	102.471	0.332			132		253
Null	RT2021120431	****	M	38	null	0	707	10.28	7.87	0.987974	0.698029	null	20.9321	29	62	81	0.77	108	66	16958	75188	0.089775	3.51	1.685	1.471	2.38613	1.14548	182.189	0.232			121		268
Null	RT2021120434	****	M	37	null	0	942	4.35	9.19	0.99782	0.51837	null	20.83	30	73	93	0.78	131	95	38944	90413	0.210731	6.98	4.223	2.31	3.02165	1.82814	96.9697	0.363			145		224
Null	RT2021120458	****	F	44	null	0	532	5.41	7.94	0.993761	0.670374	null	19.2894	28	64	87	0.74	112	76	21029	85760	0.079583	4.96	2.847	1.369	3.62308	2.07962	164.354	0.312			129		225
Null	RT2021120487	****	M	46	null	0	779	1.26	9.02	0.999518	0.619324	null	23.533	missing	missing	missing	missing	117	71	19853	56437	0.178755	4.3	2.554	1.299	3.31024	1.96613	232.487	0.284			139	4.67	302
Null	RT2021120488	****	F	32	null	0	684	13.78	8.26	0.980429	0.589246	null	20.5049	30	70	89	0.79	101	57	26216	69673	0.154492	7.85	4.663	2.276	3.44903	2.04877	91.8278	0.612			135		209
Null	RT2021120489	****	M	53	null	0	1044	1.15	9.41	0.999663	0.52086	null	24.3418	32	77	92	0.84	97	62	32628	73278	0.22925	6.08	3.593	1.702	3.57227	2.11105	134.548	0.45			137		229
Null	RT2021120494	****	M	34	null	0	793	2.16	9.15	0.998926	0.537175	null	19.3337	31	66	89	0.74	124	78	20801	38144	0.204869	5.15	3.008	1.602	3.21473	1.87765	176.03	0.371			133		282
Null	RT2021120495	****	F	53	null	0	988	0.8	9.14	0.999552	0.580672	null	22.6003	31	73	93	0.78	124	82	18066	38069	0.192551	5.39	2.738	2.129	2.53171	1.28605	75.6224	0.35			112		161
Null	RT2021120496	****	F	44	null	0	780	4.39	9.21	0.997881	0.526682	null	20.9572	32	68	93	0.73	122	80	24362	46518	0.215341	5.72	2.677	1.882	3.03932	1.42242	75.4516	0.509			142		142
Null	RT2021120509	****	F	48	null	0	530	4.7	8.19	0.99605	0.66201	null	23.8087	33	74	101	0.73	114	56	19681	69263	0.088321	4.4	2.728	1.21	3.63636	2.25455	150.413	0.352			122		182
Null	RT2021120511	****	M	25	null	0	702	0.47	9.14	0.999755	0.587715	null	20.9644	31	68	94	0.72	91	59	23716	59883	0.16565	5.72	3.649	1.63	3.5092	2.23865	126.38	0.372			137		206
Null	RT2021120518	****	M	29	null	0	895	4.03	8.79	0.997774	0.598514	null	22.8395	missing	missing	missing	missing	110	70	20612	49249	0.150901	7.35	3.932	2.771	2.65247	1.41898	75.0632	0.419			146	5.25	208
Null	RT2021120531	****	M	30	null	0	641	12.16	8.57	0.984101	0.506597	null	20.3816	30	69	94	0.73	116	78	51990	108572	0.200725	6.35	3.004	2.489	2.55123	1.20691	97.2278	0.521			146		242
Null	RT2021120533	****	M	31	null	0	723	1.66	9.34	0.999214	0.472489	null	23.2335	31	64	94	0.68	111	64	45555	87716	0.254695	5.17	3.304	1.442	3.5853	2.29126	176.838	0.352			140		255
Null	RT2021120534	****	M	45	null	0	561	4.41	8.46	0.996378	0.59777	null	23.6128	33	76	94	0.81	116	75	27025	69537	0.116049	6.85	4.822	1.61	4.25466	2.99503	109.938	0.329			142		177
Null	RT2021120535	****	M	32	null	0	642	4.67	9.15	0.997356	0.516868	null	19.7777	missing	missing	missing	missing	100	70	47125	109624	0.20318	5.45	2.992	1.831	2.97652	1.63408	109.776	0.518			168	5.81	201
Null	RT2021120542	****	F	27	null	0	569	8.31	8.39	0.990109	0.554969	null	20.6905	30	68	91	0.75	107	71	42412	110007	0.151057	4.19	2.317	1.362	3.07636	1.70117	67.5477	0.381			130		92
Null	RT2021120552	****	F	42	null	0	565	4.26	7.55	0.994873	0.628149	null	23.7954	32	79	100	0.79	98	60	10343	66705	0.065308	4.93	3.032	1.509	3.26706	2.00928	127.237	0.261			146		192
Null	RT2021120559	****	M	49	null	0	856	2.13	7.99	0.998451	0.586341	null	18.8271	missing	missing	missing	missing	114	76	13141	90318	0.07876	7.03	4.274	1.891	3.71761	2.26018	151.772	0.359			150	4.72	287
Null	RT2021120561	****	M	36	null	0	784	1.3	9.37	0.999597	0.506867	null	20.2845	35	76	94	0.81	109	74	35262	71568	0.213745	6.83	4.644	1.673	4.08249	2.77585	84.8775	0.403			163		142
Null	RT2021120571	****	F	46	null	0	732	8.7	7.7	0.99011	0.695417	null	24.9199	32	71	94	0.76	112	57	17739	72375	0.05767	5.42	3.35	1.572	3.44784	2.13104	159.033	0.379			131		250
Null	RT2021120580	****	F	31	null	0	679	2.04	9.14	0.998773	0.511794	null	22.1453	33	78	102	0.76	98	55	44292	97726	0.202499	5.08	2.184	2.383	2.13177	0.916492	90.2224	0.32			134		215
Null	RT2021120589	****	F	38	null	0	602	5.87	8.49	0.9957	0.640058	null	22.5466	30	73	91	0.8	114	66	16876	47016	0.141723	5.29	2.899	1.867	2.83342	1.55276	103.91	0.381			133		194
Null	RT2021120592	****	F	44	null	0	551	4.01	8.44	0.996379	0.627607	null	20.3125	30	61	88	0.69	105	69	23113	73860	0.125968	6.18	3.411	2.039	3.0309	1.67288	101.52	0.47			119		207
Null	RT2021120595	****	F	38	null	0	1040	3.78	8.67	0.997267	0.608938	null	25.2363	32	81	98	0.83	98	56	30670	104957	0.137243	5.56	3.069	2.068	2.68859	1.48404	133.946	0.311			135		277
Null	RT2021120597	****	M	37	null	0	783	2.46	8.31	0.998568	0.707429	null	23.5304	32	73	99	0.74	102	56	10158	31417	0.103643	4.79	2.802	1.518	3.15547	1.84585	144.928	0.388			137		220
Null	RT2021120598	****	M	35	null	0	728	0.45	9.18	0.999823	0.604273	null	22.3435	36	83	90	0.92	119	69	32322	136639	0.186917	5.05	2.969	1.298	3.8906	2.28737	174.884	0.561			157		227
Null	RT2021120600	****	M	30	null	0	901	1.93	9.08	0.999092	0.572892	null	22.6474	36	74	97	0.76	121	79	23208	54420	0.194902	5.61	3.63	1.391	4.03307	2.60963	144.5	0.432			150		201
Null	RT2021120605	****	M	43	null	0	926	1.12	7.56	0.998758	0.699938	null	21.2183	30	72	92	0.78	97	63	6849	55944	0.074146	6.58	3.81	1.941	3.39001	1.96291	111.283	0.533			98		216
Null	RT2021120606	****	F	39	null	0	630	9.43	7	0.989956	0.727427	null	18.9036	30	69	90	0.77	110	70	7113	75555	0.053544	4.26	2.641	1.159	3.67558	2.27869	78.516	0.268			135		91
Null	RT2021120612	****	M	30	null	0	346	15.05	6.67	0.973154	0.676909	null	24.7245	33	89	100	0.89	121	72	6932	45945	0.03646	5.66	2.796	2.281	2.48137	1.22578	79.3512	0.379			146		181
Null	RT2021120617	****	M	26	null	0	1015	13.66	7.61	0.980483	0.712247	null	23.2254	32	78	100	0.78	113	65	16927	82845	0.066873	5.61	3.299	1.93	2.90674	1.70933	122.798	0.348			152		237
Null	RT2021120620	****	M	31	null	0	630	3.63	8.5	0.996742	0.613121	null	19.6052	33	70	95	0.74	101	66	27632	82899	0.11967	4.93	2.371	2.002	2.46254	1.18432	98.4016	0.34			139		197
Null	RT2021120621	****	M	44	null	0	816	7.02	7.63	0.989296	0.692785	null	22.6627	36	84	93	0.9	133	84	16767	64303	0.054463	5.13	2.868	1.729	2.96703	1.65876	143.436	0.492			147		248
Null	RT2021120632	****	F	32	null	0	547	9.62	8.11	0.986878	0.552659	null	21.4844	30	65	83	0.78	114	76	24180	46310	0.125289	5.37	1.987	2.771	1.93793	0.71707	58.4626	0.478			129		162
Null	RT2021120634	****	M	50	null	0	288	2.55	8.18	0.996911	0.519744	null	20.1733	29	67	90	0.74	115	69	9806	16263	0.178564	4.35	2.123	1.718	2.53201	1.23574	116.997	0.378			143		201
Null	RT2021120635	****	M	50	null	0	714	13.33	8.38	0.981358	0.542709	null	22.3094	35	76	98	0.78	134	81	25965	51620	0.173472	4.76	2.785	1.38	3.44928	2.01812	146.377	0.371			158		202
Null	RT2021120636	****	M	24	null	0	649	4.93	9.05	0.997183	0.555948	null	21.7079	35	70	92	0.76	127	78	16889	30539	0.207964	4.65	2.874	1.409	3.30021	2.03974	163.946	0.288			151		231
Null	RT2021120637	****	F	31	null	0	1015	1.96	9.2	0.999089	0.534301	null	21.048	31	69	95	0.73	121	55	24852	48014	0.198241	4.4	2.464	1.399	3.1451	1.76126	168.692	0.308			126		236
Null	RT2021120639	****	F	48	null	0	559	6.66	8.38	0.993542	0.595256	null	24.2382	33	68	94	0.72	112	68	13962	27953	0.140309	5.89	3.499	1.561	3.77322	2.24151	163.997	0.501			120		256
Null	RT2021120642	****	F	26	null	0	658	13.21	7.75	0.979335	0.634907	null	19.1406	29	62	88	0.7	110	61	25671	83002	0.086078	4.77	2.838	1.541	3.09539	1.84166	117.456	0.281			148		181
Null	RT2021120645	****	M	37	null	0	1009	0.87	9.65	0.999793	0.442709	null	19.8141	30	66	91	0.73	109	69	30923	48264	0.294416	8	4.096	2.712	2.94985	1.51032	122.788	0.6			119		333
Null	RT2021120648	****	M	33	null	0	870	0.94	9.61	0.999822	0.467745	null	23.4568	missing	missing	missing	missing	96	75	40350	77634	0.254547	4.51	2.535	1.38	3.26812	1.83696	238.406	0.492			137	4.34	329
Null	RT2021120649	****	F	37	null	0	672	4.23	8.7	0.995644	0.534444	null	21.0938	29	69	88	0.78	93	62	26188	49601	0.173044	5.85	3.358	1.948	3.00308	1.72382	127.823	0.328			140		249
Null	RT2021120652	****	M	29	null	0	654	7.11	8.26	0.992346	0.621795	null	20.5151	34	71	90	0.79	117	69	24530	60784	0.120598	4.95	2.782	1.728	2.86458	1.60995	93.1713	0.342			152		161
Null	RT2021120658	****	M	29	null	0	669	5.21	8.22	0.995151	0.63608	null	22.9819	36	77	98	0.79	125	66	26843	90048	0.096342	5.94	3.303	2.168	2.73985	1.52352	93.1734	0.291			157		202
Null	RT2021120659	****	M	31	null	0	759	2.56	9.24	0.998477	0.49198	null	22.1367	33	72	92	0.78	124	86	35036	67018	0.225087	4.23	2.162	1.692	2.5	1.27778	119.976	0.25			124		203
Null	RT2021120661	****	M	42	null	0	737	6.48	8.57	0.992489	0.566748	null	22.7244	35	83	94	0.88	128	75	29222	70876	0.163977	4.66	2.693	1.081	4.31082	2.49121	177.613	0.382			144		192
Null	RT2021120663	****	M	31	null	0	1111	2.29	8.89	0.998721	0.588475	null	20.0474	34	72	87	0.83	93	67	26223	68579	0.153625	3.57	1.681	1.589	2.2467	1.0579	106.356	0.25			153		169
Null	RT2021120666	****	F	29	null	0	633	4.84	8.16	0.995096	0.663262	null	20.0288	29	63	85	0.74	96	75	18049	55626	0.098657	5.19	2.47	2.159	2.40389	1.14405	114.868	0.311			134		248
Null	RT2021120667	****	F	29	null	0	928	3.88	7.69	0.995446	0.733786	null	22.3757	32	72	90	0.8	107	82	12398	61910	0.064257	4.74	3.223	1.199	3.95329	2.68807	176.814	0.289			138		212
Null	RT2021120674	****	M	29	null	0	561	1.87	9.45	0.999458	0.483706	null	20.0288	28	67	86	0.78	91	59	36656	68930	0.238037	5.01	2.3	2.079	2.40981	1.1063	145.262	0.331			120		302
Null	RT2021120676	****	M	36	null	0	507	6.65	8.36	0.994993	0.587883	null	21.7079	missing	missing	missing	missing	119	73	13862	27214	0.120257	4.06	2.002	1.628	2.49386	1.22973	105.651	0.341			129	4.15	172
Null	RT2021120677	****	M	43	null	0	704	1.17	9.37	0.999605	0.518588	null	18.3143	29	57	83	0.69	139	82	20058	33989	0.211929	5.45	3.243	1.64	3.32317	1.97744	187.195	0.338			149		307
Null	RT2021120682	****	F	46	null	0	594	0.85	9.28	0.999625	0.527354	null	23.6244	missing	missing	missing	missing	108	59	31151	64537	0.194441	8.34	4.962	2.669	3.12477	1.85912	78.3065	0.55			159	5.73	209
Null	RT2021120785	****	M	45	null	0	695	14.04	7.27	0.97919	0.617251	null	22.921	35	77	97	0.79	135	78	13187	131977	0.067409	4.81	2.169	2.121	2.2678	1.02263	94.2951	0.39			156		200
Null	RT2021120853	****	F	39	null	0	712	3.67	9.35	0.998487	0.491855	null	24.6094	30	77	91	0.85	114	72	53405	132359	0.225338	6.2	4.235	1.631	3.80135	2.59657	191.907	0.298			122		313
Null	RT2021120857	****	F	41	null	0	842	0.83	9.19	0.999552	0.546522	null	19.736	27	54	80	0.68	119	70	47050	140462	0.189967	4.06	2.002	1.628	2.49386	1.22973	105.651	0.341			129		172
Null	RT2021120859	****	M	31	null	0	540	7.55	7.47	0.986672	0.632162	null	21.1389	35	79	90	0.88	111	70	39106	127221	0.038026	5.49	2.707	2.322	2.36434	1.16581	95.6072	0.368			160		222
Null	RT2021120901	****	F	51	null	0	845	2.98	8.75	0.998004	0.582906	null	21.0828	30	66	85	0.78	106	65	30427	79974	0.150621	3.7	1.75	1.41	2.62411	1.24113	168.085	0.352			139		237
Null	RT2021010306	****	F	41	null	0	649	1.69	9.15	0.999231	0.548142	null	19.2894	missing	missing	missing	missing	105	69	23843	46732	0.193066	6.63	2.122	3.507	1.8905	0.605076	44.1973	0.451			141	4.12	155
Null	RT2021010406	****	M	54	null	0	624	5.87	8.24	0.993246	0.618232	null	21.3382	missing	missing	missing	missing	116	72	30153	92815	0.094672	5.85	3.03	2.358	2.48092	1.28499	127.226	0.351			142	4.95	300
[truncated: 103 more columns]

## Sheet: PSG 
PSG Device No.	ID	Name	Gender	Year	AHI	Group	OSA-TCI	Maxclone%	Shannon（H）	Simpson（D）	GINI Index	ESS	BMI	Neck circumference	Waist Circumference	Hip circumference	Waist Hip Rate	SBP	DBP	Total Clones	Available Sequences	D50	WBC	Neu#	Lymph#	LLR	NLR	PLR	Mono#	Eso#	Baso#	HGB	RBC	PLT	CD3+T	CD4+T	CD8+T	CD4/CD8	IgG	IgA	IgM	snoring	feel suffocated	HLM	nocutria	Night sweat	Sleepiness	Headache	Thirsty
1	PSG202105011	****	M	30	3.9	1	1165	6.23	8.53	0.992531	0.551046	1	21.1463	37	82	96	0.854167	109	89	78083	268307	0.148137	5.2	2.2	2.3	2.26087	0.956522	73.4783	0.27	0.37	0.06	151	5.45	169	1624	1109	401	2.76559	9.77	1180	2170	1	0	0	1	0	0	0	1
6	PSG20210601	****	M	29	62.9	3	1225	3.29	8.74	0.998391	0.618789	2	24.1572	38	88	101	0.871287	135	82	37658	169046	0.139074	4.89	2.76	1.38	3.54348	2	216.667	0.39	0.33	0.03	153	5.37	299	878	455	323	1.40867	12.5	2860	691	1	0	0	0	0	1	0	1
4	PSG20210603	****	M	31	0	1	1318	2.73	8.08	0.996491	0.61406	2	24.968	35	91	104	0.875	117	72	44181	133649	0.055701	4.22	2.13	1.71	2.46784	1.24561	101.17	0.38	0.06	0.02	149	4.88	173	1192	441	658	0.670213	12.1	3120	837	0	0	1	0	0	1	0	0
10	PSG202106025	****	M	44	4.1	1	796	3.91	7.89	0.99375	0.5865	4	27.8852	41	98	102	0.960784	127	87	59351	163795	0.07898	6.97	4.01	2.27	3.07048	1.76652	44.4934	0.45	0.19	0.05	141	4.56	101	1628	696	815	0.853988	16.1	2380	1460	1	1	0	0	1	1	0	0
8	PSG202106026	****	F	40	2.3	1	678	12.91	8.17	0.980969	0.545182	7	22.719	30	70	89	0.786517	93	68	77264	233987	0.141317	5.08	3.44	1.14	4.45614	3.01754	214.035	0.36	0.12	0.02	134	4.66	244	876	523	258	2.02713	9.84	1880	784	0	0	0	1	0	1	1	1
8	PSG202107014	****	M	25	3.9	1	926	0.41	9.48	0.999844	0.524065	4	29.0437	47	110	104	1.05769	117	90	45965	136318	0.23371	7.38	3.92	2.7	2.73333	1.45185	92.963	0.53	0.15	0.08	149	5.17	251	1440	651	551	1.18149	12.8	1660	1030	1	1	1	0	1	1	0	1
6	PSG202107025	****	F	29	1.5	1	726	1.69	8.79	0.999367	0.652513	5	34.9413	30	68	89	0.764045	100	65	27542	126712	0.138184	8.27	5.28	2.26	3.65929	2.33628	111.947	0.61	0.08	0.04	147	5.08	253	1526	629	629	1	11.4	2210	1280	0	0	0	1	0	0	0	1
6	PSG202107028	****	M	27	97.8	3	1403	3.07	8.75	0.997266	0.564393	16	28.7347	41	98	111	0.882883	140	90	47257	160593	0.16987	6.15	3.47	2.08	2.95673	1.66827	150.481	0.48	0.09	0.03	169	6.06	313	1664	591	909	0.650165	15.4	1770	1160	1	0	0	1	0	1	1	1
4	PSG20210808	****	F	61	53.9	3	1353	2.42	8.79	0.998052	0.578045	3	23.4952	35	91	96	0.947917	145	84	46542	169521	0.159764	5.25	3.27	1.52	3.45395	2.15132	152.632	0.3	0.15	0.04	135	4.5	232	974	531	302	1.75828	11.3	1750	1400	1	1	0	1	0	0	0	1
11	PSG202108010	****	F	58	39.7	3	1155	6.11	8.59	0.993919	0.583668	3	30.2545	33.5	101	108	0.935185	110	70	43484	149808	0.152694	5.05	2.63	1.85	2.72973	1.42162	59.4595	0.4	0.13	0.04	125	4.26	110	1123	718	356	2.01685	11.3	3540	970	1	0	0	0	0	1	0	1
11	PSG202108015	****	F	39	3.6	1	1042	1.09	8.65	0.999154	0.652271	6	24.6548	32	76	86	0.883721	89	49	30520	146793	0.120995	7.77	4.94	2.14	3.63084	2.30841	111.682	0.51	0.15	0.03	130	4.39	239	1675	1031	464	2.22198	13	2510	1070	1	0	0	0	0	0	0	0
10	PSG202108017	****	M	22	3.6	1	816	4.89	8.8	0.996836	0.597161	6	20.7157	37	72	94	0.765957	112	84	38817	150630	0.160738	4.44	2.12	1.88	2.3617	1.12766	135.106	0.34	0.07	0.03	158	5.08	254	973	386	442	0.873303	9.92	2190	836	1	1	0	0	0	1	0	1
1	PSG202108017	****	M	33	95.6	3	1109	6.31	7.59	0.991901	0.74583	3	29.0606	43	104	101	1.0297	131	87	20270	174031	0.06643	5.34	3.43	1.36	3.92647	2.52206	179.412	0.38	0.15	0.02	166	5.16	244	776	378	290	1.30345	13.1	2420	814	1	0	0	0	0	0	0	1
4	PSG202108027	****	M	45	55.7	3	1482	8.04	8.18	0.991826	0.63132	19	32.6531	43	113	109	1.0367	127	83	36712	157827	0.10792	5.45	3.05	1.82	2.99451	1.67582	91.2088	0.45	0.08	0.05	160	5.03	166	1149	716	377	1.8992	9.54	2270	746	1	1	1	0	0	1	1	1
1	PSG202108028	****	M	26	5.2	2	802	4.52	9.23	0.997399	0.457838	0	23.9162	35	86	95	0.905263	122	73	104979	288641	0.275012	5.36	3.85	1.02	5.2549	3.77451	240.196	0.42	0.04	0.03	149	4.86	245	481	246	166	1.48193	9.41	1570	552	1	0	0	0	1	0	0	0
11	PSG202108031	****	M	52	55.2	3	1009	8.81	6.55	0.977662	0.708529	15	26.1224	39	89	103	0.864078	133	82	31084	170818	0.00355	5.36	2.97	1.99	2.69347	1.49246	76.3819	0.38	0	0.02	162	5.14	152	1413	450	883	0.509626	12.8	2870	973	1	0	0	1	0	1	0	0
10	PSG20210905	****	M	61	38.7	3	813	1.51	8.93	0.999229	0.590651	4	27.3438	39	94	105	0.895238	126	88	50296	232657	0.157295	6.2	3.26	2.2	2.81818	1.48182	124.545	0.56	0.15	0.03	149	5.06	274	1115	576	477	1.20755	14.1	2960	842	1	0	0	1	1	1	0	0
11	PSG20210906	****	M	53	35.3	3	2218	13.05	5.76	0.967984	0.773529	13	29.3848	40	96	100	0.96	140	85	16518	110832	0.001871	4.6	1.18	2.31	1.99134	0.510823	39.8268	0.32	0.12	0.04	164	5.38	92	1852	492	1145	0.429694	9.46	1800	2070	1	0	0	0	0	0	0	0
6	PSG20210907	****	F	38	1.8	1	1555	8.46	7.15	0.986017	0.668092	1	21.048	32	69	88	0.784091	106	70	45436	183060	0.013246	6.06	3.79	1.81	3.34807	2.09392	201.105	0.34	0.07	0.04	146	4.79	364	1130	628	427	1.47073	11.4	2080	3930	1	0	1	0	1	0	0	0
8	PSG20210908	****	M	63	4.3	1	475	16.89	7.64	0.969832	0.59201	10	22.2063	39	90	94	0.957447	126	90	55033	155693	0.073109	6.96	3.77	2.42	2.87603	1.55785	87.1901	0.54	0.16	0.06	156	5.08	211	1802	1237	497	2.48893	10.6	1290	339	1	1	0	1	1	1	0	1
4	PSG20210908	****	M	27	82.1	3	2191	3.05	8.85	0.998233	0.593412	9	32.4219	41	104	102	1.01961	114	64	26135	73765	0.164476	10.27	6.92	2.37	4.33333	2.91983	89.8734	0.27	0.18	0.09	159	5.36	213	1585	801	569	1.40773	12.3	2010	1380	1	1	1	1	1	1	1	1
9	PSG20210908	****	M	44	58.8	3	1330	2.49	8.57	0.998435	0.647162	9	27.3438	41	100	98	1.02041	122	89	30272	142289	0.123518	4.87	3.18	1.1	4.42727	2.89091	110.909	0.45	0.11	0.03	183	5.23	122	619	250	284	0.880282	11	3260	747	1	0	0	0	1	1	0	0
6	PSG20210909	****	M	44	61	3	1624	1.77	9.31	0.999322	0.509146	7	27.6361	39	96	100	0.96	142	86	55768	153604	0.21706	7.88	3.36	3.29	2.39514	1.02128	73.5562	0.81	0.35	0.06	165	5.22	242	2109	1496	495	3.02222	12	3120	2130	1	1	0	1	0	0	0	1
5	PSG202109010	****	F	26	2.8	1	745	4.59	9.17	0.997019	0.466372	1	20.3125	32	72	98	0.734694	99	63	75940	168450	0.26337	4.63	2.29	1.81	2.55801	1.26519	169.061	0.42	0.07	0.04	140	4.42	306	923	482	370	1.3027	11.8	2430	908	0	0	0	0	0	0	1	0
11	PSG202109011	****	F	53	32.6	3	1679	11.03	8.59	0.987449	0.552519	4	32.4587	36	96	115	0.834783	111	82	93181	486248	0.168813	5.68	2.99	2.1	2.70476	1.42381	115.238	0.36	0.2	0.03	133	4.51	242	1320	624	357	1.7479	13.5	2130	1620	1	1	0	1	1	0	0	0
9	PSG202109015	****	M	45	59.1	3	1215	5	8.62	0.995629	0.562472	3	28.6215	39	94	108	0.87037	111	79	72457	306748	0.156526	9.1	6.15	2.3	3.95652	2.67391	116.087	0.58	0.04	0.03	127	6.22	267	1813	1119	556	2.01259	12.8	2900	2620	1	1	0	0	0	0	1	0
8	PSG202109017	****	M	37	31.1	3	1323	4.5	8.63	0.996289	0.575024	12	25.6896	40	92	99	0.929293	136	90	54922	220471	0.154277	6.56	4.19	1.85	3.54595	2.26486	225.405	0.42	0.08	0.02	160	5.31	417	1220	563	412	1.3665	17.4	2110	1290	1	0	0	0	0	1	1	1
4	PSG202109019	****	M	38	65.6	3	746	5.57	8.56	0.994616	0.574451	17	29.5858	40	94	97	0.969072	145	92	51020	189116	0.154475	6.17	3.31	1.97	3.13198	1.6802	131.472	0.7	0.23	0.07	161	5	259	1242	590	443	1.33183	11.5	3540	839	1	1	0	0	0	1	1	2
10	PSG202101004	****	M	44	1	1	949	4.08	9.16	0.997921	0.501994	15	18.1955	30	70	88	0.795455	109	64	40030	83114	0.20861	4.43	2.57	1.51	2.93377	1.70199	145.033	0.24	0.09	0.02	119	4.1	219	1121	724	352	2.05682	12.1	2340	1010	1	0	0	0	0	1	1	0
5	PSG202101007	****	F	36	4.9	1	807	2.96	8.93	0.998556	0.563398	4	21.5577	35	75	88	0.852273	124	89	34595	91008	0.17034	5.49	3.44	1.58	3.47468	2.17722	117.089	0.35	0.09	0.03	130	4.58	185	774	477	260	1.83462	13.4	2090	1070	1	0	0	0	0	0	0	1
9	PSG202101008	****	M	39	54.8	3	3906	7.91	8.05	0.992321	0.659431	12	26.4721	40	89	101	0.881188	121	80	18486	58143	0.083995	5.28	3.58	1.18	4.47458	3.0339	108.475	0.43	0.1	0.05	160	5.48	128	895	459	337	1.36202	14.1	3000	1850	1	1	1	0	0	1	0	1
6	PSG2021010013	****	M	32	4.8	1	1034	2.33	8.57	0.998959	0.677896	9	23.7812	40	91	102	0.892157	125	97	25035	128942	0.118436	4.24	2.47	1.42	2.98592	1.73944	139.437	0.3	0.02	0.03	134	4.34	198	1241	622	476	1.30672	11.5	1865	722	1	1	0	0	1	1	0	1
8	PSG2021010013	****	M	44	50.1	3	1108	6.69	7.92	0.989822	0.612497	5	28.2828	42	98	102	0.960784	114	84	29539	84429	0.086804	4.65	2.94	1.22	3.81148	2.40984	143.443	0.32	0.14	0.03	155	5.14	175	919	318	369	0.861789	10.5	2930	1010	1	1	1	0	0	1	0	1
6	PSG2021010014	****	M	30	4.4	1	758	8.34	8.05	0.990685	0.645068	16	19.4094	37	78	100	0.78	102	62	30270	130409	0.102518	6.1	3.67	2.16	2.82407	1.69907	114.352	0.18	0.07	0.02	140	4.58	247	1513	695	668	1.04042	9.59	2250	2050	1	0	0	0	0	1	0	0
10	PSG2021010017	****	M	67	3.2	1	671	3.81	7.83	0.994778	0.693706	2	23.486	36	88	96	0.916667	133	76	22728	117350	0.069679	7.21	4.01	2.35	3.06809	1.70638	80.4255	0.57	0.22	0.06	139	4.43	189	1306	663	485	1.36701	12.4	2330	562	0	0	1	1	1	0	0	0
4	PSG2021010019	****	M	37	93.8	3	1551	1.97	8.79	0.998415	0.572593	3	30.7787	42	104	104	1	130	79	67628	330769	0.156633	8.72	5.82	2.4	3.63333	2.425	84.5833	0.59	0.08	0.02	169	5.26	203	1590	758	664	1.14157	7.89	985	1620	1	0	2	0	1	0	0	1
9	PSG2021010020	****	M	21	1.8	1	573	13.91	8.23	0.980299	0.617608	6	24.6181	39	84	105	0.8	142	83	34760	136809	0.134615	4.96	2.02	2.33	2.12876	0.866953	100	0.32	0.26	0.03	127	6.04	233	942	345	440	0.784091	10.3	2280	552	1	0	1	1	0	1	1	1
4	PSG2021010024	****	M	28	71	3	1568	4.4	9.39	0.997791	0.441478	6	26.7299	40	93	99	0.939394	140	86	169053	797867	0.295907	5.37	2.58	2.37	2.26582	1.08861	120.675	0.41	0.05	0.02	173	5.8	286	1520	798	603	1.32338	9.68	1710	681	1	0	0	0	1	0	0	1
5	PSG2021010026	****	M	40	55.5	3	1420	1.4	9.59	0.99961	0.439389	0	24.7662	37	86	97	0.886598	112	69	103047	303679	0.298475	7.71	4.1	2.3	3.35217	1.78261	141.739	0.59	0.64	0.08	159	5.28	326	1717	661	471	1.4034	15.6	3980	747	1	0	0	0	0	1	0	1
4	PSG2021010028	****	M	58	37.1	3	1342	4.9	7.72	0.992516	0.641869	2	26.4463	43	96	104	0.923077	136	79	23162	67753	0.055995	7.83	4.26	2.71	2.8893	1.57196	50.1845	0.65	0.13	0.08	166	5.37	136	1725	876	720	1.21667	9.89	1040	863	1	0	0	0	1	1	0	1
1	PSG2021010031	****	M	30	44.8	3	1525	1.85	9.28	0.999216	0.514926	7	29.3848	41	95	104	0.913462	105	64	32367	69640	0.224357	5.06	2.79	1.75	2.89143	1.59429	171.429	0.36	0.13	0.03	166	5.8	300	707	396	245	1.61633	11.4	2400	982	1	1	0	0	0	1	0	0
6	PSG202101102	****	F	55	56.7	3	764	13.77	7.89	0.979187	0.660275	1	23.7332	34	87	97	0.896907	132	87	32955	191315	0.101012	6.64	3.76	1.97	3.37056	1.90863	101.015	0.47	0.38	0.06	133	4.32	199	1256	726	391	1.85678	11.7	2170	1330	1	1	0	1	1	0	0	0
6	PSG202101109	****	M	42	61.7	3	1644	2.56	8.95	0.998094	0.568454	2	24.3865	36	85	92	0.923913	136	91	44848	160210	0.175619	6.41	3.86	2.14	2.99533	1.80374	186.916	0.32	0.04	0.05	141	4.87	400	1161	740	369	2.00542	17.3	2640	4210	1	1	0	0	0	0	0	1
9	PSG2021011010	****	M	56	78.2	3	1184	3.35	7.74	0.994045	0.663658	5	33.9844	41.5	108	109	0.990826	119	77	39665	212949	0.051327	9.75	5.8	2.66	3.66541	2.18045	104.135	0.42	0.79	0.08	166	5.69	277	1830	792	964	0.821577	16.3	3290	835	1	0	0	0	0	0	0	0
11	PSG2021011012	****	M	33	89.6	3	1774	5.2	8.5	0.993991	0.544476	6	30.2041	43	102	105	0.971429	113	77	35627	77040	0.148691	6.02	3	2.39	2.51883	1.25523	108.787	0.46	0.11	0.06	171	5.85	260	1348	788	456	1.72807	11.7	4380	926	1	1	0	1	0	0	0	1
1	PSG2021011012	****	M	29	69.2	3	1593	1.8	8.51	0.998723	0.479444	1	24.9135	39	92	96	0.958333	115	80	10372	33138	0.159867	5.22	2.56	2.21	2.36199	1.15837	82.8054	0.4	0.03	0.02	157	5.62	183	1243	581	530	1.09623	14.3	2150	1130	1	0	1	0	1	1	0	1
8	PSG2021011013	****	F	52	75.2	3	1356	9.13	8.03	0.989461	0.648043	0	24.3046	38	90	103	0.873786	118	81	34590	176171	0.099017	5.88	3.32	2.09	2.8134	1.58852	129.187	0.3	0.14	0.03	157	5.58	270	1432	885	374	2.36631	8.99	1840	683	1	0	0	1	0	0	0	1
6	PSG2021011015	****	M	31	56.1	3	1115	3.63	9.2	0.998166	0.500239	5	24.3827	40	92	102	0.901961	115	73	48349	133009	0.22318	6.03	2.16	3.18	1.89623	0.679245	80.5031	0.35	0.27	0.07	159	5.65	256	1376	678	556	1.21942	13	3510	1880	1	0	0	0	0	0	0	1
1	PSG2021011015	****	F	55	47.1	3	1299	4.19	8.32	0.995455	0.62115	7	25.6055	34	83	100	0.83	118	79	38930	171288	0.11823	5.61	2.8	2.38	2.35714	1.17647	85.7143	0.27	0.1	0.06	147	4.85	204	1757	754	899	0.83871	14.9	2800	1490	1	1	0	0	1	0	1	1
6	PSG2021011017	****	F	29	1.8	1	680	6.74	8.3	0.993023	0.656209	7	16.7969	29	59	82	0.719512	99	60	26270	121176	0.120967	4.41	2.41	1.55	2.84516	1.55484	149.677	0.21	0.19	0.05	143	4.64	232	890	529	305	1.73443	13.3	3260	1690	0	1	0	0	0	0	0	1
8	PSG2021011023	****	M	31	35	3	1007	8.76	7.37	0.988962	0.697282	6	21.9671	36	80	94	0.851064	128	78	15352	53901	0.022177	3.11	1.8	0.95	3.27368	1.89474	66.3158	0.29	0.05	0.02	160	4.87	63	635	302	280	1.07857	9.02	1660	2740	1	1	0	0	0	0	0	1
5	PSG2021011024	****	M	31	4.4	1	590	5.62	8.54	0.993469	0.570042	4	22.5534	36	82	96	0.854167	110	62	53410	192369	0.155801	5.98	2.71	2.68	2.23134	1.01119	98.8806	0.4	0.13	0.06	142	4.4	265	1588	677	741	0.91363	11.5	3720	536	1	0	0	0	0	1	0	1
6	PSG2021011024	****	M	49	70.1	3	1342	4.22	8.14	0.996527	0.691513	16	34.9481	46	112	117	0.957265	139	88	23633	133788	0.091687	9.32	5.43	2.97	3.13805	1.82828	98.3165	0.56	0.32	0.04	174	5.74	292	2269	766	1243	0.616251	15.3	2980	1040	1	1	0	1	0	1	0	1
5	PSG2021011026	****	F	31	2.5	1	701	7.97	8.64	0.993415	0.617809	2	21.7784	30	68	90	0.755556	104	65	31136	118670	0.149939	5.52	3.78	1.21	4.56198	3.12397	202.479	0.43	0.06	0.04	124	4.33	245	774	349	293	1.19113	12.8	2120	1490	0	0	0	0	0	0	0	0
9	PSG2021011026	****	F	33	44.8	3	1210	5.5	8.76	0.995294	0.523535	4	18.6709	31	69	91	0.758242	97	67	55334	147962	0.177476	6.36	3.92	1.85	3.43784	2.11892	111.351	0.49	0.08	0.02	122	3.91	206	1277	530	645	0.821705	12.2	1720	794	1	0	0	0	0	0	0	0
10	PSG2021011029	****	F	35	41.1	3	2969	4.57	8.93	0.997599	0.595559	10	20.9644	34	53	98	0.540816	103	67	34412	128989	0.170129	7.1	4.57	1.48	4.7973	3.08784	164.865	0.46	0.55	0.04	97	4.61	244	1209	679	439	1.5467	16.4	2430	1770	1	0	0	0	0	0	0	0
1	PSG2021011030	****	F	33	47.5	3	2149	3.94	9.15	0.997562	0.489374	2	20.3816	32	73	87	0.83908	115	75	61044	176745	0.229228	5.38	2.87	2.12	2.53774	1.35377	104.717	0.25	0.12	0.02	147	5.04	222	1132	409	607	0.673806	12.8	2870	884	1	1	0	0	0	0	0	1
10	PSG202101202	****	F	66	80	3	1125	5.58	8.31	0.994865	0.639219	6	24.3232	32	89	95	0.936842	129	88	32393	149336	0.118718	6.46	4.48	1.35	4.78519	3.31852	125.926	0.34	0.21	0.07	135	4.86	170	925	617	293	2.1058	10.7	1970	2120	1	0	1	1	0	0	0	1
10	PSG202101203	****	M	36	53.4	3	1402	6.48	8.56	0.991384	0.527881	16	21.2245	37	88	97	0.907216	130	87	33164	67798	0.173067	5.37	2.89	2.06	2.6068	1.40291	96.6019	0.32	0.06	0.03	162	5.61	199	1069	545	426	1.27934	12	3340	955	1	0	1	1	1	1	0	1
2	PSG20220102	****	M	33	30.7	3	1841	1.48	9.28	0.999491	0.553056	6	24.3375	38	90	103	0.873786	105	68	22333	46394	0.217962	6.3	3.57	2.21	2.85068	1.61538	115.837	0.37	0.12	0.03	174	5.64	256	1273	751	417	1.80096	12	3230	1050	1	0	0	0	0	1	0	0
4	PSG20220104	****	F	47	18.1	2	544	3.29	8.9	0.997208	0.49617	7	23.3091	33	80	89	0.898876	87	58	43337	84234	0.218302	5.37	2.79	2.01	2.67164	1.38806	83.5821	0.37	0.18	0.02	115	5.92	168	819	542	249	2.17671	13.2	2480	2180	1	0	0	0	0	0	0	0
10	PSG20220104	****	M	51	27.3	2	617	5.3	8.22	0.993753	0.610035	6	24.2215	36	90	95	0.947368	116	85	21110	52523	0.115586	5.77	3.72	1.49	3.87248	2.49664	109.396	0.45	0.08	0.03	161	5.25	163	750	304	404	0.752475	10.8	3460	1500	1	1	0	1	1	1	0	0
2	PSG20220109	****	M	45	66.9	3	2428	7.27	7.25	0.988428	0.704748	3	32.8125	44	102	110	0.927273	135	86	17239	71411	0.033396	9.43	6.49	2.38	3.96218	2.72689	73.9496	0.43	0.11	0.02	168	5.84	176	1272	326	874	0.372998	16.1	3100	1310	1	0	0	0	0	1	0	0
8	PSG202201013	****	M	40	31	3	1884	3.05	8.72	0.997056	0.523848	2	22.0386	36	85	93	0.913978	96	58	23062	40713	0.169297	4.16	2.05	1.6	2.6	1.28125	139.375	0.27	0.21	0.03	134	4.98	223	1174	510	594	0.858586	8.93	2170	508	1	1	0	0	0	0	0	1
4	PSG202201013	****	M	41	78.9	3	1386	1.84	9.65	0.999466	0.405743	11	25.3679	39	92	100	0.92	102	60	42254	65096	0.335931	5.69	3.04	2.22	2.56306	1.36937	77.9279	0.31	0.1	0.02	152	4.88	173	1641	845	475	1.77895	9.88	1610	816	1	0	0	0	0	1	0	1
10	PSG202201014	****	M	40	82	3	1531	1.84	9.03	0.998214	0.49278	3	28.3937	41	98	105	0.933333	143	83	33926	61011	0.223803	5.85	3.47	1.71	3.42105	2.02924	117.544	0.51	0.14	0.02	161	5.47	201	1061	616	401	1.53616	9.63	1620	1610	1	1	0	0	0	1	0	1
11	PSG202201015	****	M	39	89.2	3	2028	1.94	9.01	0.998759	0.516529	7	28.259	37	101	100	1.01	105	59	50061	113781	0.183007	6.32	3.04	2.68	2.35821	1.13433	83.9552	0.41	0.13	0.06	148	4.82	225	1447	722	530	1.36226	10.7	3420	1930	1	1	0	0	0	1	1	1
6	PSG202201017	****	F	28	6.1	2	834	3.53	8.67	0.996805	0.574612	3	20.1552	30	72	90	0.8	113	60	33395	90081	0.155047	6.63	3.93	2.17	3.0553	1.81106	143.779	0.32	0.17	0.04	144	5.04	312	1208	620	414	1.49758	13.8	2090	2270	1	1	0	0	0	1	1	0
10	PSG202201018	****	F	44	23.7	2	831	3.37	8.45	0.996328	0.602161	7	20.3125	32	77	93	0.827957	105	67	30520	99159	0.135781	4.53	2.68	1.43	3.16783	1.87413	221.678	0.24	0.13	0.05	129	4.32	317	961	385	431	0.893271	10.8	1680	1450	1	0	0	0	0	0	0	0
2	PSG202201018	****	F	51	10.5	2	570	6.16	7.59	0.989014	0.647493	0	26.9531	34	92	103	0.893204	110	65	26210	99421	0.059973	5.94	3.65	1.67	3.55689	2.18563	139.521	0.38	0.2	0.04	139	4.86	233	1022	505	454	1.11233	15.3	2620	1810	1	0	0	1	0	0	0	0
6	PSG202201020	****	M	40	101.4	3	1230	4.37	9.11	0.997273	0.486155	9	34.6021	47	110	111	0.990991	140	87	56130	124988	0.234264	7.61	4.22	2.76	2.75725	1.52899	92.3913	0.48	0.11	0.04	174	5.79	255	1809	969	437	2.21739	10.9	2800	686	1	0	1	1	0	0	0	1
8	PSG202201021	****	F	31	67.8	3	1226	4.83	9.11	0.996969	0.488546	7	24.2188	33	80	96	0.833333	111	78	37985	73774	0.230532	6.43	4.26	1.69	3.80473	2.52071	189.349	0.36	0.1	0.02	140	4.75	320	1033	314	454	0.69163	12.8	1770	1860	1	0	0	1	0	1	0	1
11	PSG202201022	****	M	57	65.9	3	1390	0.69	9.53	0.999683	0.458127	2	28.764	42	94	98	0.959184	109	65	37034	64462	0.274626	5.13	2.57	2	2.565	1.285	118.5	0.48	0.05	0.03	153	4.85	237	1060	745	260	2.86538	11.7	1990	948	1	0	0	0	0	1	0	0
6	PSG202201025	****	M	19	5.1	2	1223	1.73	9.53	0.999377	0.435206	16	20.7612	38	77	93	0.827957	99	63	40452	65510	0.303492	6.6	2.38	2.9	2.27586	0.82069	123.448	0.66	0.2	0.2	157	5.41	358	1699	685	706	0.970255	10.8	2830	2140	0	0	0	0	0	1	0	1
11	PSG202201025	****	F	46	6.4	2	1061	4.71	8.93	0.997048	0.531228	10	26.2985	33	70	89	0.786517	101	69	39365	94674	0.188912	5.59	3.25	1.88	2.9734	1.72872	97.3404	0.32	0.12	0.03	136	4.66	183	1226	676	449	1.50557	13.1	3950	1280	1	0	0	0	0	1	0	1
8	PSG202201027	****	F	36	22.7	2	642	1.87	9.34	0.999182	0.494327	0	25.2363	36	87	103	0.84466	101	67	44187	102661	0.224731	6.16	3.21	2.48	2.48387	1.29435	96.371	0.28	0.16	0.03	110	5.57	239	1587	1089	437	2.49199	18.9	3700	1540	1	1	0	1	0	1	0	1
5	PSG20220209	****	M	59	10.8	2	621	4.72	8.78	0.996256	0.584226	8	22.3744	37	79	93	0.849462	125	75	39932	190841	0.179239	6.34	4.3	1.61	3.93789	2.67081	97.5155	0.37	0.04	0.02	138	4.71	157	1085	667	321	2.07788	8.59	2190	892	0	0	0	0	0	1	0	0
1	PSG202202011	****	M	33	21.1	2	636	4.47	8.32	0.995035	0.589745	2	24.9337	38	89	97	0.917526	109	81	36042	103597	0.117809	5.62	3.06	2.09	2.689	1.46411	103.349	0.38	0.06	0.03	157	4.94	216	1452	746	605	1.23306	13.9	2640	1630	1	0	0	0	0	0	0	0
1	PSG202202020	****	M	32	17.8	2	710	0.42	9.36	0.999827	0.563676	7	25.7117	39	95	101	0.940594	115	75	27507	81666	0.234618	6.11	3.81	1.57	3.89172	2.42675	154.777	0.43	0.24	0.05	131	6.45	243	901	516	310	1.66452	12.3	3090	936	1	1	0	0	0	0	0	1
8	PSG202202028	****	M	49	28.6	2	761	5.87	8.61	0.994876	0.539094	7	24.7957	38	85	90	0.944444	147	91	36563	82225	0.166724	6.36	4.1	1.71	3.7193	2.39766	139.181	0.39	0.13	0.04	166	5.61	238	1179	559	551	1.01452	16.6	2420	1300	1	0	0	0	0	1	0	0
6	PSG20220302	****	F	33	20.6	2	699	1.17	9.4	0.999534	0.483706	2	18.2868	29	68	91	0.747253	87	53	40036	82037	0.238037	2.73	1.26	1.19	2.29412	1.05882	169.748	0.22	0.02	0.04	112	4.56	202	873	513	324	1.58333	13.4	2280	2170	1	0	0	0	0	1	0	1
6	PSG202203023	****	M	32	17.8	2	682	1.06	9.53	0.999609	0.473876	8	25.8264	40	92	107	0.859813	113	84	55436	167423	0.25269	5.9	3.55	1.9	3.10526	1.86842	115.789	0.35	0.08	0.02	155	5.08	220	1628	922	632	1.45886	11.2	3330	650	1	1	0	0	0	1	1	1
1	PSG20220403	****	F	42	15.5	2	1561	6.72	8.17	0.992985	0.572685	17	20.7008	36	80	90	0.888889	106	72	41837	100847	0.107661	6.81	3.85	2.33	2.92275	1.65236	95.7082	0.52	0.09	0.02	130	4.22	223	1430	747	595	1.25546	12.1	3010	537	1	0	0	1	0	1	1	0
6	PSG20220408	****	F	37	31.7	3	1190	4.91	8.81	0.995131	0.504434	11	24.977	36	89	98	0.908163	110	76	57516	138458	0.204455	8.01	5.21	2.14	3.74299	2.43458	128.505	0.45	0.18	0.04	135	4.68	275	1748	1047	558	1.87634	13.9	2710	2460	1	1	0	0	0	0	0	0
9	PSG202204011	****	M	56	2.9	1	576	4.02	8.71	0.996709	0.600023	0	25.0995	39	37	98	0.377551	118	85	24014	70720	0.167806	4.94	3.14	1.4	3.52857	2.24286	139.286	0.32	0.04	0.04	148	4.79	195	747	489	226	2.16372	14.3	2430	829	1	0	0	0	0	0	1	1
8	PSG202204012	****	M	38	14.6	2	617	1.89	8.14	0.99725	0.649211	0	25.0995	40	95	97	0.979381	121	94	37496	234394	0.077382	6.19	3	2.61	2.37165	1.14943	79.3103	0.51	0.05	0.02	162	4.99	207	1758	664	940	0.706383	10.5	1550	922	1	0	0	0	0	0	0	0
2	PSG202204012	****	F	34	97.7	3	1332	0.71	9.5	0.99979	0.505025	4	31.6032	38	111	112	0.991071	102	75	39216	98645	0.242738	7.41	5.2	1.51	4.90728	3.44371	207.947	0.5	0.17	0.03	136	4.66	314	1051	594	373	1.59249	11.4	1460	2890	1	1	1	0	1	1	1	1
2	PSG202204015	****	M	36	18.1	2	547	7.21	7.56	0.988196	0.632893	13	25.2163	38	87	102	0.852941	113	79	44611	220395	0.056015	4.83	2.69	1.7	2.84118	1.58235	104.118	0.39	0.03	0.02	160	5.09	177	1245	572	498	1.14859	8.92	1890	1130	1	0	0	0	1	1	0	1
6	PSG202204021	****	M	43	3.3	1	596	0.85	9.76	0.999763	0.400938	3	21.7469	38.5	84	96	0.875	87	61	67334	130859	0.340804	6.49	3.14	2.58	2.5155	1.21705	65.8915	0.52	0.23	0.02	156	5.21	170	1870	1364	443	3.07901	10.4	1410	1160	1	0	1	0	0	1	1	0
1	PSG202204028	****	M	24	16.7	2	743	1.05	9.45	0.999639	0.491955	0	21.8776	39	88	92	0.956522	112	65	59434	202902	0.236233	7.42	5.13	1.5	4.94667	3.42	176.667	0.58	0.19	0.02	136	4.7	265	962	545	332	1.64157	10.7	2120	1180	1	1	0	0	0	0	0	1
10	PSG20220506	****	M	49	1.8	1	570	6.16	8.88	0.99582	0.565363	7	23.9995	39	86	97	0.886598	130	81	27702	71171	0.192709	4.88	2.7	1.42	3.43662	1.90141	179.577	0.3	0.08	0.02	150	4.88	255	1046	429	509	0.842829	10.1	1920	1450	1	1	0	0	0	1	0	1
11	PSG20220507	****	M	51	6.6	2	1066	5.97	7.52	0.99139	0.649365	5	25.7117	40	92	98	0.938776	108	65	41558	190164	0.031305	4.28	2.21	1.63	2.62577	1.35583	91.411	0.29	0.13	0.02	152	5.28	149	1209	582	502	1.15936	12.1	4370	1330	1	0	1	0	0	1	0	1
6	PSG20220507	****	F	30	68.6	3	1394	1.37	9.4	0.999348	0.47403	18	33.6485	39	100	116	0.862069	125	89	60642	157004	0.252467	7.04	3.39	2.95	2.38644	1.14915	101.356	0.3	0.37	0.03	143	4.64	299	1787	1163	493	2.35903	13.2	1780	1370	1	0	0	0	0	1	1	1
9	PSG20220508	****	M	26	29.5	2	621	5.89	8.28	0.994101	0.591319	6	28.3966	41	100	113	0.884956	121	70	47924	197421	0.125412	8.06	4.55	2.8	2.87857	1.625	90	0.48	0.21	0.02	151	5.29	252	1946	841	933	0.901393	14.2	2540	839	1	0	0	0	1	0	0	1
6	PSG202205011	****	M	37	16.3	2	1909	2.87	8.35	0.99581	0.567878	2	30.8365	41	96	107	0.897196	110	78	47288	139529	0.133704	5.56	2.46	2.48	2.24194	0.991935	86.6935	0.52	0.09	0.01	161	5.21	215	1639	820	648	1.26543	11.4	2590	1040	1	1	0	1	0	1	1	0
2	PSG202205016	****	M	49	24	2	592	4.63	8.77	0.996455	0.577382	8	27.9421	35	89	94	0.946809	106	72	29029	83326	0.178302	7.03	4.81	1.84	3.82065	2.61413	126.63	0.29	0.04	0.05	158	5.28	233	1189	701	396	1.7702	13.1	2500	1310	1	0	0	2	0	0	0	1
[truncated: 103 more columns]

## Sheet: Healthy Donor
PSG Device No.	ID	Name	Gender	Year	AHI	Group	OSA-TCI	Maxclone%	Shannon（H）	Simpson（D）	GINI Index	ESS	BMI	Neck circumference	Waist Circumference	Hip circumference	Waist Hip Rate	SBP	DBP	Total Clones	Available Sequences	D50	WBC	Neu#	Lymph#	LLR	NLR	PLR	Mono#	Eso#	Baso#	HGB	RBC	PLT	CD3+T	CD4+T	CD8+T	CD4/CD8	IgG	IgA	IgM	snoring	feel suffocated	HLM	nocutria	Night sweat	Sleepiness	Headache	Thirsty
Null	RT2021090018	****	F	27	null	0	507	11.68	7.67	0.985236	0.729463	null	22.2656	33	80	94	0.85	114	67	10785	42788	0.083165	5.44	2.497	2.459	2.21228	1.01545	98.8207	0.403			112		243
Null	RT2021090267	****	M	36	null	0	613	4.11	9.11	0.998156	0.583703	null	23.8751	31	79	95	0.83	93	59	27979	86047	0.2004	5.34	3.663	1.212	4.40594	3.02228	120.462	0.272			141		146
Null	RT2021090269	****	F	45	null	0	363	16.51	7.2	0.968411	0.705847	null	20.8325	34	73	89	0.82	102	62	19920	108424	0.061717	5.47	3.681	1.368	3.99854	2.69079	98.6842	0.323			132		135
Null	RT2021090272	****	M	38	null	0	430	13.32	6.98	0.964596	0.656099	null	21.1927	30	80	98	0.82	107	73	26501	98127	0.043436	6.82	4.651	1.439	4.7394	3.23211	153.579	0.532			129		221
Null	RT2021090273	****	F	49	null	0	736	1.3	9.09	0.999571	0.606181	null	22.6409	missing	missing	missing	missing	143	75	28799	100430	0.177577	5.8	3.596	1.543	3.75891	2.33052	154.893	0.441			155	5.39	239
Null	RT2021090360	****	F	50	null	0	532	4.76	7.42	0.994399	0.785462	null	20.7031	28	60	87	0.69	104	66	7436	40002	0.056627	4.19	2.401	1.19	3.52101	2.01765	105.042	0.381			130		125
Null	RT2021090361	****	M	56	null	0	533	1.49	9.15	0.999339	0.548892	null	23.5294	35	82	96	0.85	135	84	19893	37341	0.195095	7.63	4.387	2.51	3.03984	1.74781	115.139	0.603			138		289
Null	RT2021090364	****	F	33	null	0	563	0.9	9.01	0.999487	0.614171	null	19.8791	missing	missing	missing	missing	105	61	41791	142446	0.196984	5.5	2.992	1.782	3.08642	1.67901	85.8586	0.429			134	4.3	153
Null	RT2021090383	****	M	50	null	0	620	1.49	8.74	0.999348	0.664009	null	20.6852	33	70	86	0.81	111	72	18359	66576	0.134337	4.91	3.231	1.09	4.50459	2.96422	230.275	0.432			138		251
Null	RT2021090390	****	F	39	null	0	486	5.6	8.31	0.995379	0.680089	null	22.3133	29	66	86	0.77	119	73	19292	79795	0.112864	5.27	3.209	1.549	3.40219	2.07166	112.976	0.39			149		175
Null	RT2021090392	****	M	33	null	0	381	1.55	7.52	0.998572	0.806294	null	23.4509	missing	missing	missing	missing	102	56	6926	40577	0.059279	5.83	2.349	2.979	1.95703	0.78852	82.9137	0.391			152	5.59	247
Null	RT2021090395	****	M	26	null	0	623	3.1	8.71	0.997971	0.597184	null	19.9184	35	70	90	0.78	112	72	32069	101213	0.148131	6.02	3.106	2.149	2.8013	1.44532	101.443	0.482			161		218
Null	RT2021090401	****	F	39	null	0	661	4.97	7.48	0.993467	0.778155	null	21.3593	30	66	85	0.78	115	69	11668	94953	0.065234	5.03	3.461	1.031	4.87876	3.35694	174.588	0.458			125		180
Null	RT2021090408	****	M	23	null	0	209	3.56	6.28	0.995202	0.878367	null	22.0243	missing	missing	missing	missing	134	59	3154	34588	0.026298	8.43	4.358	3.389	2.48746	1.28593	65.506	0.481			132	6.24	222
Null	RT2021090414	****	F	53	null	0	426	3.2	7.5	0.997285	0.694496	null	22.3674	31	70	87	0.8	114	75	8777	89339	0.078872	5.29	3.327	1.561	3.38885	2.13133	147.341	0.291			114		230
Null	RT2021090415	****	M	29	null	0	420	1.26	7.84	0.999061	0.661549	null	20.6131	30	68	84	0.81	101	59	8042	57485	0.0905	5.17	3.314	1.489	3.47213	2.22565	110.813	0.248			135		165
Null	RT2021090421	****	F	24	null	0	755	0.72	9.64	0.99982	0.466683	null	20.6612	30	72	92	0.78	129	54	42877	88400	0.262935	6.95	3.628	2.773	2.50631	1.30833	49.405	0.438			148		137
Null	RT2021090423	****	M	51	null	0	721	0.87	9.02	0.99951	0.597522	null	23.0681	33	78	90	0.87	124	73	23023	59849	0.163733	4.5	2.722	1.269	3.5461	2.145	164.697	0.238			142		209
Null	RT2021090428	****	F	42	null	0	579	1	9.08	0.999551	0.602813	null	18.6453	28	59	84	0.7	115	69	29094	104245	0.178374	3.91	2.389	1.15	3.4	2.07739	160.87	0.282			116		185
Null	RT2021090429	****	M	41	null	0	596	4.25	8.27	0.997077	0.69364	null	23.7118	35	78	87	0.9	124	70	18113	85565	0.109709	4.74	2.849	1.431	3.31237	1.99092	123.69	0.308			151		177
Null	RT2021090434	****	M	33	null	0	564	2.87	8.96	0.998283	0.566148	null	22.7615	34	67	85	0.79	131	91	26736	63831	0.184194	6.65	4.063	1.842	3.61021	2.20575	121.064	0.559			169		223
Null	RT2021090438	****	F	25	null	0	664	2.29	9.23	0.999228	0.532492	null	18.9036	29	60	85	0.71	99	66	56187	183835	0.163066	4.89	2.465	1.878	2.60383	1.31257	144.835	0.328			138		272
Null	RT2021090443	****	F	31	null	0	471	3.07	7.62	0.996864	0.647867	null	18.2899	30	62	82	0.76	113	79	8559	56632	0.071463	4.75	2.85	1.539	3.08642	1.85185	130.604	0.29			125		201
Null	RT2021090470	****	F	52	null	0	513	2.45	8.56	0.998523	0.672348	null	18.3655	29	64	85	0.75	101	61	19016	74439	0.123392	4.47	2.365	1.618	2.76267	1.46168	158.22	0.34			138		256
Null	RT2021090475	****	F	43	null	0	674	3.41	8.07	0.997304	0.714514	null	21.9076	missing	missing	missing	missing	124	70	19896	95636	0.076848	8.39	5.521	2.022	4.14936	2.73046	80.1187	0.579			137	4.45	162
Null	RT2021090484	****	M	62	null	0	920	2.99	7.83	0.997756	0.768128	null	21.4346	36	80	94	0.85	110	69	10972	72160	0.07809	5.79	3.237	1.841	3.14503	1.75828	100.489	0.51			154		185
Null	RT2021090489	****	M	60	null	0	479	2.43	8.77	0.99822	0.599978	null	19.487	34	71	89	0.8	94	50	39394	156759	0.150321	7.38	4.583	1.218	6.05911	3.76273	137.11	0.502			114		167
Null	RT2021090492	****	F	57	null	0	633	1.52	8.92	0.999508	0.640456	null	20.5688	missing	missing	missing	missing	101	66	22355	77404	0.161	3.97	2.219	1.37	2.89781	1.61971	116.788	0.31			128	4.21	160
Null	RT2021090494	****	M	62	null	0	376	5.87	8.4	0.993251	0.602925	null	23.1405	35	75	87	0.86	143	92	23089	61666	0.137326	5.96	3.475	1.991	2.99347	1.74535	73.8322	0.387			150		147
Null	RT2021090516	****	M	35	null	0	373	1.52	8.16	0.999046	0.607325	null	17.9592	32	66	86	0.77	105	61	9318	53249	0.124031	4.93	2.662	1.78	2.76966	1.49551	100	0.33			145		178
Null	RT2021090528	****	F	25	null	0	424	2.59	7.81	0.997495	0.632051	null	18.6709	27	60	85	0.71	117	71	12884	90555	0.097581	4.64	2.659	1.619	2.86597	1.64237	93.2674	0.251			136		151
Null	RT2021090548	****	F	35	null	0	324	9.05	7.33	0.987818	0.637583	null	24.4646	30	80	93	0.86	98	69	21562	366514	0.079309	5.83	3.323	1.906	3.05876	1.74344	145.855	0.478			89		278
Null	RT2021090549	****	F	47	null	0	686	1.09	8.39	0.999446	0.560642	null	22.5466	29	76	91	0.84	118	72	23373	311727	0.136259	3.86	2.532	0.973	3.96711	2.60226	103.803	0.286			134		101
Null	RT2021090557	****	F	39	null	0	557	1.86	8.18	0.999033	0.588929	null	23.4221	29	71	86	0.83	111	69	16200	163051	0.114649	4.84	2.575	1.568	3.08673	1.64222	133.929	0.348			129		210
Null	RT2021090569	****	M	57	null	0	434	11.34	6.74	0.977879	0.786875	null	19.8141	30	69	82	0.84	100	55	10624	89390	0.036909	5.28	2.904	1.679	3.14473	1.7296	119.119	0.449			142		200
Null	RT2021090577	****	M	32	null	0	329	6.48	8.12	0.991687	0.478222	null	23.8884	35	81	99	0.82	105	71	13695	59842	0.133755	5.14	2.57	1.948	2.6386	1.3193	105.236	0.509			151		205
Null	RT2021090579	****	M	46	null	0	391	9.09	7.11	0.986625	0.782827	null	24.7409	35	83	90	0.92	110	65	11608	99421	0.049679	6.33	3.076	2.203	2.87335	1.39628	93.9628	0.532			165		207
Null	RT2021090580	****	F	48	null	0	405	4.76	7.71	0.995202	0.626374	null	19.9594	27	66	83	0.8	108	59	9945	68594	0.098426	4.38	1.853	2.028	2.15976	0.913708	69.5266	0.368			122		141
Null	RT2021090581	****	F	43	null	0	395	1.29	7.91	0.998893	0.655087	null	23.3355	31	78	87	0.9	110	70	8923	68150	0.109484	5.69	3.232	1.838	3.09576	1.75843	122.96	0.501			141		226
Null	RT2021090596	****	M	35	null	0	461	13.2	7.57	0.981509	0.570019	null	22.448	35	79	94	0.84	132	70	12197	74290	0.095948	5.74	2.841	2.221	2.58442	1.27915	116.614	0.551			149		259
Null	RT2021100002	****	M	63	null	0	583	1.83	8.26	0.998521	0.550532	null	19.9594	missing	missing	missing	missing	114	76	19028	144351	0.114682	6.72	4.039	2.238	3.00268	1.80474	104.558	0.37			147	5.01	234
Null	RT2021100019	****	M	41	null	0	267	4.31	7.59	0.995041	0.619658	null	22.8329	32	75	93	0.81	112	75	11750	92872	0.078008	6.29	4.044	1.579	3.98353	2.56111	179.227	0.491			140		283
Null	RT2021100028	****	M	45	null	0	543	1.39	7.53	0.99874	0.723801	null	22.5069	31	74	90	0.82	117	67	6735	56600	0.084404	4.18	2.968	0.74	5.64865	4.01081	325.676	0.351			94		241
Null	RT2021100219	****	M	54	null	0	519	0.86	7.96	0.999344	0.659352	null	23.9188	36	83	89	0.93	133	81	11798	130678	0.10595	3.8	1.729	1.74	2.18391	0.993678	74.1379	0.232			145		129
Null	RT2021100221	****	M	58	null	0	290	3.69	7.75	0.99762	0.658165	null	25.7117	35	78	93	0.84	119	79	9207	80893	0.093796	4.11	2.519	0.978	4.20245	2.57566	191.207	0.551			163		187
Null	RT2021100227	****	M	35	null	0	678	8.32	6.94	0.988537	0.700773	null	21.2245	34	73	94	0.78	119	70	9050	90585	0.046792	6.7	3.531	2.399	2.79283	1.47186	106.294	0.462			152		255
Null	RT2021100231	****	M	62	null	0	400	2.97	8.56	0.998862	0.4896	null	22.5306	missing	missing	missing	missing	133	81	14064	68636	0.154605	4.81	2.169	2.121	2.2678	1.02263	94.2951	0.39			156	4.93	200
Null	RT2021100458	****	M	61	null	0	620	2.32	8	0.998432	0.609655	null	24.7676	32	88	95	0.93	143	75	12751	105522	0.104992	4.9	2.538	1.872	2.61752	1.35577	96.688	0.412			144		181
Null	RT2021100508	****	F	56	null	0	435	6.18	8.47	0.994873	0.640919	null	22.6003	29	70	89	0.79	121	89	22477	81140	0.142537	4.35	2.266	1.57	2.7707	1.44331	116.561	0.422			127		183
Null	RT2021101996	****	F	35	null	0	476	2.28	8.74	0.998449	0.644825	null	20.2395	missing	missing	missing	missing	117	69	29986	168061	0.169583	3.7	1.75	1.41	2.62411	1.24113	168.085	0.352			139	4.86	237
Null	RT2021102025	****	M	41	null	0	569	1.65	8.32	0.998756	0.531633	null	22.7833	missing	missing	missing	missing	122	78	15677	84417	0.12949	9	5.022	3.168	2.84091	1.58523	56.8182	0.657			167	5.17	180
Null	RT2021102095	****	F	58	null	0	476	1.72	8.08	0.998655	0.586477	null	20.4294	missing	missing	missing	missing	101	61	14233	82975	0.101409	6.38	3.911	2.01	3.17413	1.94577	147.761	0.402			134	4.83	297
Null	RT2021102184	****	M	48	null	0	298	4.06	7.54	0.99711	0.705957	null	23.2335	34	72	93	0.77	128	85	6237	50388	0.094226	5.93	2.965	2.419	2.45143	1.22571	96.3208	0.35			134		233
Null	RT2021110004	****	M	50	null	0	500	1.43	8.37	0.998982	0.714823	null	24.3418	33	84	89	0.94	114	76	16055	90563	0.120965	5.45	3.439	1.412	3.85977	2.43555	160.057	0.49			156		226
Null	RT2021110007	****	M	41	null	0	409	9.2	8.13	0.991047	0.705363	null	22.7583	30	70	86	0.81	100	70	18739	112287	0.123263	6.82	4.569	1.698	4.01649	2.69081	161.366	0.402			138		274
Null	RT2021110038	****	M	25	null	0	413	1.22	8.63	0.9994	0.695439	null	20.4294	30	67	89	0.75	97	67	16351	74921	0.145002	7.4	5.039	1.813	4.08163	2.77937	119.691	0.459			126		217
Null	RT2021110088	****	F	55	null	0	513	1.56	8.95	0.999506	0.649541	null	21.0962	missing	missing	missing	missing	124	80	14543	39076	0.180504	5.49	2.707	2.322	2.36434	1.16581	95.6072	0.368			160	5.21	222
Null	RT2021110110	****	M	41	null	0	499	9.1	6.57	0.984867	0.746143	null	24.0344	31	75	93	0.81	145	73	5561	58969	0.046324	4.66	3.281	1.011	4.6093	3.2453	220.574	0.28			121		223
Null	RT2021110116	****	M	50	null	0	418	1.21	8.5	0.99946	0.52392	null	23.5102	missing	missing	missing	missing	93	66	15258	81658	0.139109	5.94	3.606	1.96	3.03061	1.8398	142.857	0.267			147	5.15	280
Null	RT2021110197	****	M	65	null	0	349	3.62	7.68	0.996224	0.630988	null	23.4375	35	75	90	0.83	123	73	10589	79512	0.084566	5.82	3.608	1.798	3.23693	2.00667	63.4038	0.332			151		114
Null	RT2021110217	****	M	35	null	0	299	2.73	7.97	0.997661	0.754389	null	19.8141	30	71	88	0.81	113	62	13720	81057	0.0879	4.55	2.58	1.62	2.80864	1.59259	129.63	0.259			100		210
Null	RT2021110322	****	F	57	null	0	495	3.3	7.52	0.997684	0.699236	null	21.875	32	80	90	0.89	121	83	6285	47390	0.079362	5.05	2.57	1.959	2.57785	1.31189	72.9964	0.242			131		143
Null	RT2021110334	****	M	57	null	0	331	3.07	6.84	0.996414	0.780016	null	22.151	31	72	95	0.76	115	64	4784	62063	0.062125	4.97	2.137	2.122	2.34213	1.00707	152.215	0.452			120		323
Null	RT2021110338	****	M	57	null	0	480	2.11	7.89	0.997902	0.628904	null	19.7035	29	62	87	0.71	133	68	9915	73253	0.106231	3.71	2.037	1.261	2.94211	1.61538	114.195	0.301			147		144
Null	RT2021110375	****	F	56	null	0	739	3.01	9.13	0.999531	0.593661	null	22.2137	31	75	93	0.81	126	76	27765	76385	0.179538	4.62	2.712	1.46	3.16438	1.85753	128.767	0.342			121		188
Null	RT2021110379	****	M	51	null	0	442	13.11	7.13	0.977304	0.726055	null	22.8329	31	77	96	0.8	128	78	13641	65257	0.039938	3.73	1.831	1.511	2.46856	1.21178	68.1668	0.269			123		103
Null	RT2021110418	****	M	55	null	0	697	5.32	7.88	0.99444	0.681404	null	22.0386	missing	missing	missing	missing	116	75	23911	116413	0.06905	5.93	3.629	1.512	3.92196	2.40013	146.825	0.498			156	5.3	222
Null	RT2021110426	****	M	39	null	0	767	7.66	8.19	0.992129	0.620371	null	23.03	30	79	100	0.79	125	92	28871	94854	0.102351	6.51	3.196	2.597	2.50674	1.23065	92.7994	0.501			127		241
Null	RT2021120048	****	F	31	null	0	511	6.02	7.44	0.994964	0.677129	null	20.3125	30	68	89	0.76	109	71	8945	75979	0.073837	4.59	1.584	2.382	1.92695	0.664987	94.0386	0.5			140		224
Null	RT2021120058	****	M	37	null	0	486	9.7	7.35	0.984682	0.658407	null	23.7387	36	79	95	0.83	131	68	25486	89799	0.040984	6.2	3.881	1.81	3.42541	2.1442	161.326	0.409			157		292
Null	RT2021120059	****	M	43	null	0	839	5.87	8.72	0.995826	0.613836	null	23.9512	missing	missing	missing	missing	125	66	25728	84950	0.157318	5.45	3.243	1.64	3.32317	1.97744	187.195	0.338			149	4.89	307
Null	RT2021120062	****	F	29	null	0	879	4.46	8.56	0.996629	0.615399	null	24.6548	33	74	96	0.77	149	89	22431	63481	0.138425	4.64	2.524	1.429	3.24703	1.76627	149.055	0.339			136		213
Null	RT2021120103	****	M	26	null	0	917	8.03	8.57	0.992501	0.550906	null	20.202	31	72	89	0.81	121	85	42018	106301	0.156361	6.4	3.501	2.163	2.95885	1.61859	78.5945	0.512			159		170
Null	RT2021120104	****	M	32	null	0	718	0.84	9.59	0.999728	0.449828	null	18.0427	33	68	82	0.83	122	67	55981	113048	0.285476	5.8	2.999	2.123	2.73198	1.41262	95.1484	0.563			148		202
Null	RT2021120117	****	M	31	null	0	2007	4.52	8.54	0.995459	0.568385	null	20.3074	32	69	90	0.77	134	80	20143	40058	0.150096	6.12	2.876	2.57	2.38132	1.11907	73.1518	0.508			150		188
Null	RT2021120118	****	M	32	null	0	623	1.87	9.25	0.999299	0.527426	null	22.8624	34	71	90	0.79	118	66	42213	108681	0.208734	5.72	3.289	1.722	3.32172	1.90999	120.209	0.498			162		207
Null	RT2021120133	****	F	57	null	0	526	5.89	8.52	0.992328	0.570893	null	21.9261	missing	missing	missing	missing	124	78	21958	46131	0.163713	6.2	4.235	1.631	3.80135	2.59657	191.907	0.298			122	4.53	313
Null	RT2021120137	****	M	62	null	0	1313	6.02	5.42	0.988071	0.918557	null	18.9388	33	73	94	0.78	140	88	3163	112575	0.029146	5.68	2.221	2.403	2.36371	0.924261	88.2231	0.619			144		212
Null	RT2021120155	****	M	57	null	0	711	3.76	8.82	0.99805	0.597635	null	20.1956	34	67	90	0.74	116	67	31442	98908	0.144835	5.8	3.434	1.85	3.13514	1.85622	109.189	0.389			130		202
Null	RT2021120176	****	M	49	null	0	875	6.68	7.55	0.993052	0.624098	null	22.6627	missing	missing	missing	missing	111	69	8645	49428	0.07243	5.8	3.648	1.52	3.81579	2.4	134.868	0.441			135	6.24	205
Null	RT2021120183	****	M	32	null	0	673	4.4	8.93	0.997544	0.581766	null	20.3244	29	66	90	0.73	114	69	19212	41441	0.181591	5.91	4.096	1.418	4.16784	2.88858	155.148	0.349			129		220
Null	RT2021120184	****	M	59	null	0	545	7.83	8.03	0.990829	0.616805	null	23.1405	missing	missing	missing	missing	123	63	20596	51681	0.098702	9.08	6.438	1.816	5	3.54515	142.621	0.481			133	4.96	259
Null	RT2021120190	****	F	43	null	0	684	9.63	7.58	0.986548	0.642729	null	23.8728	30	71	85	0.84	128	79	15764	39334	0.050019	8.86	5.422	2.826	3.13517	1.91861	132.343	0.399			139		374
Null	RT2021120193	****	M	34	null	0	1557	6.45	8.57	0.994922	0.62613	null	23.1405	35	80	93	0.86	120	65	17082	43071	0.14061	5.95	3.641	1.779	3.34458	2.04666	147.836	0.44			153		263
Null	RT2021120197	****	M	50	null	0	62	8.57	5	0.979178	0.919185	null	23.3355	missing	missing	missing	missing	106	65	3199	106499	0.01584	6.92	3.737	2.54	2.72441	1.47126	101.969	0.512			167	5.52	259
Null	RT2021120204	****	F	36	null	0	583	7.48	8.46	0.992218	0.579668	null	18.4911	31	69	87	0.79	91	58	19390	40197	0.149065	4.94	2.86	1.541	3.20571	1.85594	124.594	0.37			129		192
Null	RT2021120205	****	F	30	null	0	786	5.5	8.96	0.996591	0.538052	null	24.9108	33	82	104	0.79	122	73	39812	97467	0.185775	6.14	2.64	2.929	2.09628	0.901332	93.8887	0.418			132		275
Null	RT2021120358	****	F	40	null	0	919	3.19	8.45	0.997843	0.664646	null	19.8352	33	72	93	0.77	124	78	19491	72055	0.110971	6.74	4.509	1.49	4.52349	3.02617	157.047	0.573			124		234
Null	RT2021120362	****	F	31	null	0	655	12.66	8.2	0.983361	0.610886	null	19.4674	31	71	91	0.78	116	72	38903	152708	0.119463	4.9	2.563	2.029	2.41498	1.26318	105.471	0.211			100		214
Null	RT2021120363	****	M	40	null	0	924	2.33	9.22	0.999142	0.531156	null	19.4734	29	68	90	0.76	102	59	40974	108725	0.208427	7.06	4.511	1.913	3.69054	2.35808	118.139	0.487			132		226
Null	RT2021120371	****	M	25	null	0	716	1.17	9.32	0.999697	0.564254	null	18.0697	31	64	91	0.7	112	91	28616	82187	0.221026	5.65	2.61	2.249	2.51223	1.16052	116.941	0.429			145		263
Null	RT2021120376	****	M	35	null	0	506	8.15	8.49	0.992588	0.605979	null	22.0932	missing	missing	missing	missing	133	68	20909	51008	0.153888	8.83	5.43	2.649	3.33333	2.04983	142.318	0.433			154	5.04	377
Null	RT2021120378	****	F	35	null	0	557	9.39	8.63	0.989972	0.530989	null	21.5019	28	61	88	0.69	102	61	26329	50071	0.182105	4.56	2.298	1.842	2.47557	1.24756	156.895	0.269			114		289
Null	RT2021120426	****	M	52	null	0	599	2.54	6.32	0.995622	0.888708	null	23.4075	36	81	93	0.87	132	85	4679	104863	0.042508	6.45	3.889	1.838	3.50925	2.11589	174.646	0.542			154		321
Null	RT2021120427	****	F	31	null	0	519	0.86	7.13	0.99855	0.78043	null	22.3674	30	67	84	0.8	103	59	5625	91152	0.080048	5.45	2.382	2.469	2.20737	0.964763	102.471	0.332			132		253
Null	RT2021120431	****	M	38	null	0	707	10.28	7.87	0.987974	0.698029	null	20.9321	29	62	81	0.77	108	66	16958	75188	0.089775	3.51	1.685	1.471	2.38613	1.14548	182.189	0.232			121		268
Null	RT2021120434	****	M	37	null	0	942	4.35	9.19	0.99782	0.51837	null	20.83	30	73	93	0.78	131	95	38944	90413	0.210731	6.98	4.223	2.31	3.02165	1.82814	96.9697	0.363			145		224
Null	RT2021120458	****	F	44	null	0	532	5.41	7.94	0.993761	0.670374	null	19.2894	28	64	87	0.74	112	76	21029	85760	0.079583	4.96	2.847	1.369	3.62308	2.07962	164.354	0.312			129		225
Null	RT2021120487	****	M	46	null	0	779	1.26	9.02	0.999518	0.619324	null	23.533	missing	missing	missing	missing	117	71	19853	56437	0.178755	4.3	2.554	1.299	3.31024	1.96613	232.487	0.284			139	4.67	302
Null	RT2021120488	****	F	32	null	0	684	13.78	8.26	0.980429	0.589246	null	20.5049	30	70	89	0.79	101	57	26216	69673	0.154492	7.85	4.663	2.276	3.44903	2.04877	91.8278	0.612			135		209
Null	RT2021120489	****	M	53	null	0	1044	1.15	9.41	0.999663	0.52086	null	24.3418	32	77	92	0.84	97	62	32628	73278	0.22925	6.08	3.593	1.702	3.57227	2.11105	134.548	0.45			137		229
Null	RT2021120494	****	M	34	null	0	793	2.16	9.15	0.998926	0.537175	null	19.3337	31	66	89	0.74	124	78	20801	38144	0.204869	5.15	3.008	1.602	3.21473	1.87765	176.03	0.371			133		282
Null	RT2021120495	****	F	53	null	0	988	0.8	9.14	0.999552	0.580672	null	22.6003	31	73	93	0.78	124	82	18066	38069	0.192551	5.39	2.738	2.129	2.53171	1.28605	75.6224	0.35			112		161
Null	RT2021120496	****	F	44	null	0	780	4.39	9.21	0.997881	0.526682	null	20.9572	32	68	93	0.73	122	80	24362	46518	0.215341	5.72	2.677	1.882	3.03932	1.42242	75.4516	0.509			142		142
Null	RT2021120509	****	F	48	null	0	530	4.7	8.19	0.99605	0.66201	null	23.8087	33	74	101	0.73	114	56	19681	69263	0.088321	4.4	2.728	1.21	3.63636	2.25455	150.413	0.352			122		182
Null	RT2021120511	****	M	25	null	0	702	0.47	9.14	0.999755	0.587715	null	20.9644	31	68	94	0.72	91	59	23716	59883	0.16565	5.72	3.649	1.63	3.5092	2.23865	126.38	0.372			137		206
Null	RT2021120518	****	M	29	null	0	895	4.03	8.79	0.997774	0.598514	null	22.8395	missing	missing	missing	missing	110	70	20612	49249	0.150901	7.35	3.932	2.771	2.65247	1.41898	75.0632	0.419			146	5.25	208
Null	RT2021120531	****	M	30	null	0	641	12.16	8.57	0.984101	0.506597	null	20.3816	30	69	94	0.73	116	78	51990	108572	0.200725	6.35	3.004	2.489	2.55123	1.20691	97.2278	0.521			146		242
Null	RT2021120533	****	M	31	null	0	723	1.66	9.34	0.999214	0.472489	null	23.2335	31	64	94	0.68	111	64	45555	87716	0.254695	5.17	3.304	1.442	3.5853	2.29126	176.838	0.352			140		255
Null	RT2021120534	****	M	45	null	0	561	4.41	8.46	0.996378	0.59777	null	23.6128	33	76	94	0.81	116	75	27025	69537	0.116049	6.85	4.822	1.61	4.25466	2.99503	109.938	0.329			142		177
Null	RT2021120535	****	M	32	null	0	642	4.67	9.15	0.997356	0.516868	null	19.7777	missing	missing	missing	missing	100	70	47125	109624	0.20318	5.45	2.992	1.831	2.97652	1.63408	109.776	0.518			168	5.81	201
Null	RT2021120542	****	F	27	null	0	569	8.31	8.39	0.990109	0.554969	null	20.6905	30	68	91	0.75	107	71	42412	110007	0.151057	4.19	2.317	1.362	3.07636	1.70117	67.5477	0.381			130		92
Null	RT2021120552	****	F	42	null	0	565	4.26	7.55	0.994873	0.628149	null	23.7954	32	79	100	0.79	98	60	10343	66705	0.065308	4.93	3.032	1.509	3.26706	2.00928	127.237	0.261			146		192
Null	RT2021120559	****	M	49	null	0	856	2.13	7.99	0.998451	0.586341	null	18.8271	missing	missing	missing	missing	114	76	13141	90318	0.07876	7.03	4.274	1.891	3.71761	2.26018	151.772	0.359			150	4.72	287
Null	RT2021120561	****	M	36	null	0	784	1.3	9.37	0.999597	0.506867	null	20.2845	35	76	94	0.81	109	74	35262	71568	0.213745	6.83	4.644	1.673	4.08249	2.77585	84.8775	0.403			163		142
Null	RT2021120571	****	F	46	null	0	732	8.7	7.7	0.99011	0.695417	null	24.9199	32	71	94	0.76	112	57	17739	72375	0.05767	5.42	3.35	1.572	3.44784	2.13104	159.033	0.379			131		250
Null	RT2021120580	****	F	31	null	0	679	2.04	9.14	0.998773	0.511794	null	22.1453	33	78	102	0.76	98	55	44292	97726	0.202499	5.08	2.184	2.383	2.13177	0.916492	90.2224	0.32			134		215
Null	RT2021120589	****	F	38	null	0	602	5.87	8.49	0.9957	0.640058	null	22.5466	30	73	91	0.8	114	66	16876	47016	0.141723	5.29	2.899	1.867	2.83342	1.55276	103.91	0.381			133		194
Null	RT2021120592	****	F	44	null	0	551	4.01	8.44	0.996379	0.627607	null	20.3125	30	61	88	0.69	105	69	23113	73860	0.125968	6.18	3.411	2.039	3.0309	1.67288	101.52	0.47			119		207
Null	RT2021120595	****	F	38	null	0	1040	3.78	8.67	0.997267	0.608938	null	25.2363	32	81	98	0.83	98	56	30670	104957	0.137243	5.56	3.069	2.068	2.68859	1.48404	133.946	0.311			135		277
Null	RT2021120597	****	M	37	null	0	783	2.46	8.31	0.998568	0.707429	null	23.5304	32	73	99	0.74	102	56	10158	31417	0.103643	4.79	2.802	1.518	3.15547	1.84585	144.928	0.388			137		220
Null	RT2021120598	****	M	35	null	0	728	0.45	9.18	0.999823	0.604273	null	22.3435	36	83	90	0.92	119	69	32322	136639	0.186917	5.05	2.969	1.298	3.8906	2.28737	174.884	0.561			157		227
Null	RT2021120600	****	M	30	null	0	901	1.93	9.08	0.999092	0.572892	null	22.6474	36	74	97	0.76	121	79	23208	54420	0.194902	5.61	3.63	1.391	4.03307	2.60963	144.5	0.432			150		201
Null	RT2021120605	****	M	43	null	0	926	1.12	7.56	0.998758	0.699938	null	21.2183	30	72	92	0.78	97	63	6849	55944	0.074146	6.58	3.81	1.941	3.39001	1.96291	111.283	0.533			98		216
Null	RT2021120606	****	F	39	null	0	630	9.43	7	0.989956	0.727427	null	18.9036	30	69	90	0.77	110	70	7113	75555	0.053544	4.26	2.641	1.159	3.67558	2.27869	78.516	0.268			135		91
Null	RT2021120612	****	M	30	null	0	346	15.05	6.67	0.973154	0.676909	null	24.7245	33	89	100	0.89	121	72	6932	45945	0.03646	5.66	2.796	2.281	2.48137	1.22578	79.3512	0.379			146		181
Null	RT2021120617	****	M	26	null	0	1015	13.66	7.61	0.980483	0.712247	null	23.2254	32	78	100	0.78	113	65	16927	82845	0.066873	5.61	3.299	1.93	2.90674	1.70933	122.798	0.348			152		237
Null	RT2021120620	****	M	31	null	0	630	3.63	8.5	0.996742	0.613121	null	19.6052	33	70	95	0.74	101	66	27632	82899	0.11967	4.93	2.371	2.002	2.46254	1.18432	98.4016	0.34			139		197
Null	RT2021120621	****	M	44	null	0	816	7.02	7.63	0.989296	0.692785	null	22.6627	36	84	93	0.9	133	84	16767	64303	0.054463	5.13	2.868	1.729	2.96703	1.65876	143.436	0.492			147		248
Null	RT2021120632	****	F	32	null	0	547	9.62	8.11	0.986878	0.552659	null	21.4844	30	65	83	0.78	114	76	24180	46310	0.125289	5.37	1.987	2.771	1.93793	0.71707	58.4626	0.478			129		162
Null	RT2021120634	****	M	50	null	0	288	2.55	8.18	0.996911	0.519744	null	20.1733	29	67	90	0.74	115	69	9806	16263	0.178564	4.35	2.123	1.718	2.53201	1.23574	116.997	0.378			143		201
Null	RT2021120635	****	M	50	null	0	714	13.33	8.38	0.981358	0.542709	null	22.3094	35	76	98	0.78	134	81	25965	51620	0.173472	4.76	2.785	1.38	3.44928	2.01812	146.377	0.371			158		202
Null	RT2021120636	****	M	24	null	0	649	4.93	9.05	0.997183	0.555948	null	21.7079	35	70	92	0.76	127	78	16889	30539	0.207964	4.65	2.874	1.409	3.30021	2.03974	163.946	0.288			151		231
Null	RT2021120637	****	F	31	null	0	1015	1.96	9.2	0.999089	0.534301	null	21.048	31	69	95	0.73	121	55	24852	48014	0.198241	4.4	2.464	1.399	3.1451	1.76126	168.692	0.308			126		236
Null	RT2021120639	****	F	48	null	0	559	6.66	8.38	0.993542	0.595256	null	24.2382	33	68	94	0.72	112	68	13962	27953	0.140309	5.89	3.499	1.561	3.77322	2.24151	163.997	0.501			120		256
Null	RT2021120642	****	F	26	null	0	658	13.21	7.75	0.979335	0.634907	null	19.1406	29	62	88	0.7	110	61	25671	83002	0.086078	4.77	2.838	1.541	3.09539	1.84166	117.456	0.281			148		181
Null	RT2021120645	****	M	37	null	0	1009	0.87	9.65	0.999793	0.442709	null	19.8141	30	66	91	0.73	109	69	30923	48264	0.294416	8	4.096	2.712	2.94985	1.51032	122.788	0.6			119		333
Null	RT2021120648	****	M	33	null	0	870	0.94	9.61	0.999822	0.467745	null	23.4568	missing	missing	missing	missing	96	75	40350	77634	0.254547	4.51	2.535	1.38	3.26812	1.83696	238.406	0.492			137	4.34	329
Null	RT2021120649	****	F	37	null	0	672	4.23	8.7	0.995644	0.534444	null	21.0938	29	69	88	0.78	93	62	26188	49601	0.173044	5.85	3.358	1.948	3.00308	1.72382	127.823	0.328			140		249
Null	RT2021120652	****	M	29	null	0	654	7.11	8.26	0.992346	0.621795	null	20.5151	34	71	90	0.79	117	69	24530	60784	0.120598	4.95	2.782	1.728	2.86458	1.60995	93.1713	0.342			152		161
Null	RT2021120658	****	M	29	null	0	669	5.21	8.22	0.995151	0.63608	null	22.9819	36	77	98	0.79	125	66	26843	90048	0.096342	5.94	3.303	2.168	2.73985	1.52352	93.1734	0.291			157		202
Null	RT2021120659	****	M	31	null	0	759	2.56	9.24	0.998477	0.49198	null	22.1367	33	72	92	0.78	124	86	35036	67018	0.225087	4.23	2.162	1.692	2.5	1.27778	119.976	0.25			124		203
Null	RT2021120661	****	M	42	null	0	737	6.48	8.57	0.992489	0.566748	null	22.7244	35	83	94	0.88	128	75	29222	70876	0.163977	4.66	2.693	1.081	4.31082	2.49121	177.613	0.382			144		192
Null	RT2021120663	****	M	31	null	0	1111	2.29	8.89	0.998721	0.588475	null	20.0474	34	72	87	0.83	93	67	26223	68579	0.153625	3.57	1.681	1.589	2.2467	1.0579	106.356	0.25			153		169
Null	RT2021120666	****	F	29	null	0	633	4.84	8.16	0.995096	0.663262	null	20.0288	29	63	85	0.74	96	75	18049	55626	0.098657	5.19	2.47	2.159	2.40389	1.14405	114.868	0.311			134		248
Null	RT2021120667	****	F	29	null	0	928	3.88	7.69	0.995446	0.733786	null	22.3757	32	72	90	0.8	107	82	12398	61910	0.064257	4.74	3.223	1.199	3.95329	2.68807	176.814	0.289			138		212
Null	RT2021120674	****	M	29	null	0	561	1.87	9.45	0.999458	0.483706	null	20.0288	28	67	86	0.78	91	59	36656	68930	0.238037	5.01	2.3	2.079	2.40981	1.1063	145.262	0.331			120		302
Null	RT2021120676	****	M	36	null	0	507	6.65	8.36	0.994993	0.587883	null	21.7079	missing	missing	missing	missing	119	73	13862	27214	0.120257	4.06	2.002	1.628	2.49386	1.22973	105.651	0.341			129	4.15	172
Null	RT2021120677	****	M	43	null	0	704	1.17	9.37	0.999605	0.518588	null	18.3143	29	57	83	0.69	139	82	20058	33989	0.211929	5.45	3.243	1.64	3.32317	1.97744	187.195	0.338			149		307
Null	RT2021120682	****	F	46	null	0	594	0.85	9.28	0.999625	0.527354	null	23.6244	missing	missing	missing	missing	108	59	31151	64537	0.194441	8.34	4.962	2.669	3.12477	1.85912	78.3065	0.55			159	5.73	209
Null	RT2021120785	****	M	45	null	0	695	14.04	7.27	0.97919	0.617251	null	22.921	35	77	97	0.79	135	78	13187	131977	0.067409	4.81	2.169	2.121	2.2678	1.02263	94.2951	0.39			156		200
Null	RT2021120853	****	F	39	null	0	712	3.67	9.35	0.998487	0.491855	null	24.6094	30	77	91	0.85	114	72	53405	132359	0.225338	6.2	4.235	1.631	3.80135	2.59657	191.907	0.298			122		313
Null	RT2021120857	****	F	41	null	0	842	0.83	9.19	0.999552	0.546522	null	19.736	27	54	80	0.68	119	70	47050	140462	0.189967	4.06	2.002	1.628	2.49386	1.22973	105.651	0.341			129		172
Null	RT2021120859	****	M	31	null	0	540	7.55	7.47	0.986672	0.632162	null	21.1389	35	79	90	0.88	111	70	39106	127221	0.038026	5.49	2.707	2.322	2.36434	1.16581	95.6072	0.368			160		222
Null	RT2021120901	****	F	51	null	0	845	2.98	8.75	0.998004	0.582906	null	21.0828	30	66	85	0.78	106	65	30427	79974	0.150621	3.7	1.75	1.41	2.62411	1.24113	168.085	0.352			139		237
Null	RT2021010306	****	F	41	null	0	649	1.69	9.15	0.999231	0.548142	null	19.2894	missing	missing	missing	missing	105	69	23843	46732	0.193066	6.63	2.122	3.507	1.8905	0.605076	44.1973	0.451			141	4.12	155
Null	RT2021010406	****	M	54	null	0	624	5.87	8.24	0.993246	0.618232	null	21.3382	missing	missing	missing	missing	116	72	30153	92815	0.094672	5.85	3.03	2.358	2.48092	1.28499	127.226	0.351			142	4.95	300
[truncated: 103 more columns]

## Sheet: pre-and post nCPAP
SampleNo.	D50	ID	Max Clones	Available Sequences	Max Clone（%）	Grouping	Shannon（H）	Simpson（D）	GINI Index	OSA-TCI	ESS	Total WBC	Neu#	Lymph#	LLR	NLR	PLR	Mono#	Eso#	Baso#	HGB	RBC	PLT	CD3+T	CD4+T	CD8+T	CD4/CD8	IgG	IgA	IgM
1	0.154475	RT2021110462	51020	189116	5.57	Pre-nPAP	8.56	0.994616	0.574451	616	17	6.17	3.31	1.97	3.13198	1.6802	131.472	0.7	0.23	0.07	161	5	259	1242	590	443	1.33183	11.5	3540	839
1	0.203458	RT2022060656	52632	177237	3.79	Post-nPAP	8.97	0.997477	0.526898	467	8	5.49	2.93	1.88	2.92021	1.55851	151.596	0.42			166	5.15	285	1131	591	400	1.4775	12.5	4050	860
2	0.101012	RT2021120728	32955	191315	13.77	Pre-nPAP	7.89	0.979187	0.660275	589	1	6.64	3.76	1.97	3.37056	1.90863	101.015	0.47	0.38	0.06	133	4.32	199	1256	726	391	1.85678	11.7	2170	1330
2	0.297621	RT2022070098	35642	56207	3.45	Post-nPAP	9.38	0.997744	0.440093	513	2	5.78	2.83	2.13	2.71362	1.32864	100	0.55			128	4.11	213	1420	907	426	2.12911	11	1690	1080
3	0.175619	RT2021120723	44848	160210	2.56	Pre-nPAP	8.95	0.998094	0.568454	1089	2	6.41	3.86	2.14	2.99533	1.80374	186.916	0.32	0.04	0.05	141	4.87	400	1161	740	369	2.00542	17.3	2640	4210
3	0.22175	RT2022060660	45186	90460	9.41	Post-nPAP	8.81	0.990412	0.494053	599	2	5.89	3.53	1.93	3.05181	1.82902	119.171	0.35			143	4.83	230	1055	708	295	2.4	16.4	2250	4010
4	0.123518	RT2021110465	30272	142289	2.49	Pre-nPAP	8.57	0.998435	0.647162	1157	9	4.87	3.18	1.1	4.42727	2.89091	110.909	0.45	0.11	0.03	183	5.23	122	619	250	284	0.880282	11	3260	747
4	0.190675	RT2022060661	34739	85622	1.05	Post-nPAP	9.08	0.999278	0.543699	699	7	4.55	2.5	1.38	3.2971	1.81159	97.1014	0.56			177	5.17	134	696	255	346	0.736994	10.6	2700	714
5	0.334103	RT2022060659	84027	163988	1.64	Pre-nPAP	9.61	0.999299	0.407545	898	11	5.69	3.04	2.22	2.56306	1.36937	77.9279	0.31	0.1	0.02	152	4.88	173	1641	845	475	1.77895	9.88	1610	816
5	0.335931	RT2022020058	42254	65096	1.84	Post-nPAP	9.65	0.999466	0.405743	549	7	9.76	5.76	3.06	3.18954	1.88235	60.1307	0.85			144	4.54	184	2073	984	572	1.72028	10.2	1600	657
6	0.055995	RT2021110209	23162	67753	4.9	Pre-nPAP	7.72	0.992516	0.641869	1157	2	7.83	4.26	2.71	2.8893	1.57196	50.1845	0.65	0.13	0.08	166	5.37	136	1725	876	720	1.21667	9.89	1040	863
6	0.080545	RT2022070096	25722	55623	3.64	Post-nPAP	7.97	0.99348	0.587363	717	2	9.99	5.89	3.07	3.25407	1.91857	58.6319	0.88			154	4.89	180	1606	795	705	1.12766	10.5	960	819
7	0.159764	RT2021120008	46542	169521	2.42	Pre-nPAP	8.79	0.998052	0.578045	1029	3	5.25	3.27	1.52	3.45395	2.15132	152.632	0.3	0.15	0.04	135	4.5	232	974	531	302	1.75828	11.3	1750	1400
7	0.202266	RT2022060658	60139	202370	3.17	Post-nPAP	9.02	0.997843	0.516601	621	2	4.56	2.81	1.39	3.28058	2.02158	173.381	0.35			122	4.16	241	1032	584	326	1.79141	10.9	1670	1250
8	0.118718	RT2021120782	32393	149336	5.58	Pre-nPAP	8.31	0.994865	0.639219	1023	6	6.46	4.48	1.35	4.78519	3.31852	125.926	0.34	0.21	0.07	135	4.86	170	925	617	293	2.1058	10.7	1970	2120
8	0.135412	RT2022060657	44265	178319	4.83	Post-nPAP	8.31	0.994228	0.589586	442	4	8.14	5.89	1.65	4.93333	3.5697	156.364	0.43			137	4.89	258	971	668	286	2.33566	11	1780	1840
OSA-TCI		Maxclone%		D50		Shannon's Diversity Index		Neutrophil-to-Lymphocyte Ratio		Platelet-to-Lymphocyte Ratio		CD4+/CD8+T		ESS
Pre-nPAP	Post-nPAP	Pre-nPAP	Post-nPAP	Pre-nPAP	Post-nPAP	Pre-nPAP	Post-nPAP	Pre-nPAP	Post-nPAP	Pre-nPAP	Post-nPAP	Pre-nPAP	Post-nPAP	Pre-nPAP	Post-nPAP
616	467	5.57	3.79	0.154475	0.203458	8.56	8.97	1.68	1.56	131.47	151.6	1.33183	1.4775	17	8
589	513	13.77	3.45	0.101012	0.297621	7.89	9.38	1.91	1.33	101.02	100	1.85678	2.12911	1	2
1089	599	2.56	9.41	0.175619	0.22175	8.95	8.81	1.8	1.83	186.92	119.17	2.00542	2.4	2	2
1157	699	2.49	1.05	0.123518	0.190675	8.57	9.08	2.89	1.81	110.91	97.1	0.880282	0.736994	9	7
898	549	1.64	1.84	0.334103	0.335931	9.61	9.65	1.37	1.88	77.93	60.13	1.77895	1.72028	11	7
1157	717	4.9	3.64	0.055995	0.080545	7.72	7.97	1.57	1.92	50.18	58.63	1.21667	1.12766	2	2
1029	621	2.42	3.17	0.159764	0.202266	8.79	9.02	2.15	2.02	152.63	173.38	1.75828	1.79141	3	2
1023	442	5.58	4.83	0.118718	0.135412	8.31	8.31	3.32	3.57	125.93	156.36	2.1058	2.33566	6	4
